# Supplementary material for: Identification of the global diurnal rhythmic transcripts, transcription factors and time-of-day specific cis elements in Chenopodium quinoa
Source: BMC Plant Biol. 2023 Feb 16;23:96. doi: 10.1186/s12870-023-04107-z (PMC9933291; doi:10.1186/s12870-023-04107-z)
Supplement: Supplementary file 2 — Additional file 2: Table S1. 636 HAYSTACK models used to determine diurnal rhythmicity. Table S2. Rhythmic genes under LD. Table S3. Rhythmic genes under SD. Table S4. The phase shift of 9131 commonly rhythmic genes under SD and LD. Table S5. The amplitude changes of 9131 commonly rhythmic genes under SD and LD. Table S6. List of circadian clock pathway genes in Arabidopsis and rice. Table S7. Pearson's Correlation Coefficient between samples. Table S8. Primers used for real-time PCR analysis. [file 12870_2023_4107_MOESM2_ESM.xlsx]

## Sheet: Table S1
Table S1 636 HAYSTACK models used to determine diurnal rhythmicity
Model	ZT2	ZT5	ZT8	ZT11	ZT14	ZT17	ZT20	ZT23
00spike	50	20	20	20	20	20	20	65
00spike	50	20	20	20	20	20	20	42.5
00spike	35	20	20	20	20	20	20	65
23spike	35	20	20	20	20	20	35	80
23spike	35	20	20	20	20	20	27.5	50
23spike	27.5	20	20	20	20	20	35	80
22spike	20	20	20	20	20	20	50	65
22spike	20	20	20	20	20	20	35	42.5
21spike	20	20	20	20	20	20	65	50
21spike	20	20	20	20	20	20	42.5	35
20spike	20	20	20	20	20	35	80	35
20spike	20	20	20	20	20	27.5	50	27.5
19spike	20	20	20	20	20	50	65	20
19spike	20	20	20	20	20	35	42.5	20
18spike	20	20	20	20	20	65	50	20
18spike	20	20	20	20	20	42.5	35	20
17spike	20	20	20	20	35	80	35	20
17spike	20	20	20	20	27.5	50	27.5	20
16spike	20	20	20	20	50	65	20	20
16spike	20	20	20	20	35	42.5	20	20
15spike	20	20	20	20	65	50	20	20
15spike	20	20	20	20	42.5	35	20	20
14spike	20	20	20	35	80	35	20	20
14spike	20	20	20	27.5	50	27.5	20	20
13spike	20	20	20	50	65	20	20	20
13spike	20	20	20	35	42.5	20	20	20
12spike	20	20	20	65	50	20	20	20
12spike	20	20	20	42.5	35	20	20	20
11spike	20	20	35	80	35	20	20	20
11spike	20	20	27.5	50	27.5	20	20	20
10spike	20	20	50	65	20	20	20	20
10spike	20	20	35	42.5	20	20	20	20
09spike	20	20	65	50	20	20	20	20
09spike	20	20	42.5	35	20	20	20	20
08spike	20	35	80	35	20	20	20	20
08spike	20	27.5	50	27.5	20	20	20	20
07spike	20	50	65	20	20	20	20	20
07spike	20	35	42.5	20	20	20	20	20
06spike	20	65	50	20	20	20	20	20
06spike	20	42.5	35	20	20	20	20	20
05spike	35	80	35	20	20	20	20	20
05spike	27.5	50	27.5	20	20	20	20	20
04spike	50	65	20	20	20	20	20	20
04spike	35	42.5	20	20	20	20	20	20
03spike	65	50	20	20	20	20	20	20
03spike	42.5	35	20	20	20	20	20	20
02spike	80	35	20	20	20	20	20	35
02spike	50	27.5	20	20	20	20	20	35
02spike	80	35	20	20	20	20	20	27.5
01spike	65	20	20	20	20	20	20	50
01spike	42.5	20	20	20	20	20	20	50
01spike	65	20	20	20	20	20	20	35
00mt	65	42.5	20	20	20	27.5	50	72.5
00mt	65	42.5	20	20	20	23.75	35	46.25
00mt	42.5	31.25	20	20	20	27.5	50	72.5
23mt	57.5	35	20	20	20	35	57.5	80
23mt	57.5	35	20	20	20	27.5	38.75	50
23mt	38.75	27.5	20	20	20	35	57.5	80
22mt	50	27.5	20	20	20	42.5	65	72.5
22mt	50	27.5	20	20	20	31.25	42.5	46.25
22mt	35	23.75	20	20	20	42.5	65	72.5
21mt	42.5	20	20	20	27.5	50	72.5	65
21mt	42.5	20	20	20	23.75	35	46.25	42.5
21mt	31.25	20	20	20	27.5	50	72.5	65
20mt	35	20	20	20	35	57.5	80	57.5
20mt	35	20	20	20	27.5	38.75	50	38.75
20mt	27.5	20	20	20	35	57.5	80	57.5
19mt	27.5	20	20	20	42.5	65	72.5	50
19mt	27.5	20	20	20	31.25	42.5	46.25	35
19mt	23.75	20	20	20	42.5	65	72.5	50
18mt	20	20	20	27.5	50	72.5	65	42.5
18mt	20	20	20	23.75	35	46.25	42.5	31.25
17mt	20	20	20	35	57.5	80	57.5	35
17mt	20	20	20	27.5	38.75	50	38.75	27.5
16mt	20	20	20	42.5	65	72.5	50	27.5
16mt	20	20	20	31.25	42.5	46.25	35	23.75
15mt	20	20	27.5	50	72.5	65	42.5	20
15mt	20	20	23.75	35	46.25	42.5	31.25	20
14mt	20	20	35	57.5	80	57.5	35	20
14mt	20	20	27.5	38.75	50	38.75	27.5	20
13mt	20	20	42.5	65	72.5	50	27.5	20
13mt	20	20	31.25	42.5	46.25	35	23.75	20
12mt	20	27.5	50	72.5	65	42.5	20	20
12mt	20	23.75	35	46.25	42.5	31.25	20	20
11mt	20	35	57.5	80	57.5	35	20	20
11mt	20	27.5	38.75	50	38.75	27.5	20	20
10mt	20	42.5	65	72.5	50	27.5	20	20
10mt	20	31.25	42.5	46.25	35	23.75	20	20
09mt	27.5	50	72.5	65	42.5	20	20	20
09mt	23.75	35	46.25	42.5	31.25	20	20	20
08mt	35	57.5	80	57.5	35	20	20	20
08mt	27.5	38.75	50	38.75	27.5	20	20	20
07mt	42.5	65	72.5	50	27.5	20	20	20
07mt	31.25	42.5	46.25	35	23.75	20	20	20
06mt	50	72.5	65	42.5	20	20	20	27.5
06mt	35	46.25	42.5	31.25	20	20	20	27.5
06mt	50	72.5	65	42.5	20	20	20	23.75
05mt	57.5	80	57.5	35	20	20	20	35
05mt	38.75	50	38.75	27.5	20	20	20	35
05mt	57.5	80	57.5	35	20	20	20	27.5
04mt	65	72.5	50	27.5	20	20	20	42.5
04mt	42.5	46.25	35	23.75	20	20	20	42.5
04mt	65	72.5	50	27.5	20	20	20	31.25
03mt	72.5	65	42.5	20	20	20	27.5	50
03mt	46.25	42.5	31.25	20	20	20	27.5	50
03mt	72.5	65	42.5	20	20	20	23.75	35
02mt	80	57.5	35	20	20	20	35	57.5
02mt	50	38.75	27.5	20	20	20	35	57.5
02mt	80	57.5	35	20	20	20	27.5	38.75
01mt	72.5	50	27.5	20	20	20	42.5	65
01mt	46.25	35	23.75	20	20	20	42.5	65
01mt	72.5	50	27.5	20	20	20	31.25	42.5
00rigid	70	55	40	25	30	45	60	75
00rigid	70	55	40	25	25	32.5	40	47.5
00rigid	45	37.5	30	22.5	30	45	60	75
23rigid	65	50	35	20	35	50	65	80
23rigid	65	50	35	20	27.5	35	42.5	50
23rigid	42.5	35	27.5	20	35	50	65	80
22rigid	60	45	30	25	40	55	70	75
22rigid	60	45	30	22.5	30	37.5	45	47.5
22rigid	40	32.5	25	25	40	55	70	75
21rigid	55	40	25	30	45	60	75	70
21rigid	55	40	25	25	32.5	40	47.5	45
21rigid	37.5	30	22.5	30	45	60	75	70
20rigid	50	35	20	35	50	65	80	65
20rigid	50	35	20	27.5	35	42.5	50	42.5
20rigid	35	27.5	20	35	50	65	80	65
19rigid	45	30	25	40	55	70	75	60
19rigid	45	30	22.5	30	37.5	45	47.5	40
19rigid	32.5	25	25	40	55	70	75	60
18rigid	40	25	30	45	60	75	70	55
18rigid	40	25	25	32.5	40	47.5	45	37.5
18rigid	30	22.5	30	45	60	75	70	55
17rigid	35	20	35	50	65	80	65	50
17rigid	35	20	27.5	35	42.5	50	42.5	35
17rigid	27.5	20	35	50	65	80	65	50
16rigid	30	25	40	55	70	75	60	45
16rigid	30	22.5	30	37.5	45	47.5	40	32.5
16rigid	25	25	40	55	70	75	60	45
15rigid	25	30	45	60	75	70	55	40
15rigid	25	25	32.5	40	47.5	45	37.5	30
15rigid	22.5	30	45	60	75	70	55	40
14rigid	20	35	50	65	80	65	50	35
14rigid	20	27.5	35	42.5	50	42.5	35	27.5
13rigid	25	40	55	70	75	60	45	30
13rigid	22.5	30	37.5	45	47.5	40	32.5	25
12rigid	30	45	60	75	70	55	40	25
12rigid	25	32.5	40	47.5	45	37.5	30	22.5
11rigid	35	50	65	80	65	50	35	20
11rigid	27.5	35	42.5	50	42.5	35	27.5	20
10rigid	40	55	70	75	60	45	30	25
10rigid	30	37.5	45	47.5	40	32.5	25	25
10rigid	40	55	70	75	60	45	30	22.5
09rigid	45	60	75	70	55	40	25	30
09rigid	32.5	40	47.5	45	37.5	30	22.5	30
09rigid	45	60	75	70	55	40	25	25
08rigid	50	65	80	65	50	35	20	35
08rigid	35	42.5	50	42.5	35	27.5	20	35
08rigid	50	65	80	65	50	35	20	27.5
07rigid	55	70	75	60	45	30	25	40
07rigid	37.5	45	47.5	40	32.5	25	25	40
07rigid	55	70	75	60	45	30	22.5	30
06rigid	60	75	70	55	40	25	30	45
06rigid	40	47.5	45	37.5	30	22.5	30	45
06rigid	60	75	70	55	40	25	25	32.5
05rigid	65	80	65	50	35	20	35	50
05rigid	42.5	50	42.5	35	27.5	20	35	50
05rigid	65	80	65	50	35	20	27.5	35
04rigid	70	75	60	45	30	25	40	55
04rigid	45	47.5	40	32.5	25	25	40	55
04rigid	70	75	60	45	30	22.5	30	37.5
03rigid	75	70	55	40	25	30	45	60
03rigid	47.5	45	37.5	30	22.5	30	45	60
03rigid	75	70	55	40	25	25	32.5	40
02rigid	80	65	50	35	20	35	50	65
02rigid	50	42.5	35	27.5	20	35	50	65
02rigid	80	65	50	35	20	27.5	35	42.5
01rigid	75	60	45	30	25	40	55	70
01rigid	47.5	40	32.5	25	25	40	55	70
01rigid	75	60	45	30	22.5	30	37.5	45
00box1	80	65	20	20	20	35	80	80
00box1	80	65	20	20	20	27.5	50	50
00box1	50	42.5	20	20	20	35	80	80
23box1	80	50	20	20	20	50	80	80
23box1	80	50	20	20	20	35	50	50
23box1	50	35	20	20	20	50	80	80
22box1	80	35	20	20	20	65	80	80
22box1	80	35	20	20	20	42.5	50	50
22box1	50	27.5	20	20	20	65	80	80
21box1	65	20	20	20	35	80	80	80
21box1	65	20	20	20	27.5	50	50	50
21box1	42.5	20	20	20	35	80	80	80
20box1	50	20	20	20	50	80	80	80
20box1	50	20	20	20	35	50	50	50
20box1	35	20	20	20	50	80	80	80
19box1	35	20	20	20	65	80	80	80
19box1	35	20	20	20	42.5	50	50	50
19box1	27.5	20	20	20	65	80	80	80
18box1	20	20	20	35	80	80	80	65
18box1	20	20	20	27.5	50	50	50	42.5
17box1	20	20	20	50	80	80	80	50
17box1	20	20	20	35	50	50	50	35
16box1	20	20	20	65	80	80	80	35
16box1	20	20	20	42.5	50	50	50	27.5
15box1	20	20	35	80	80	80	65	20
15box1	20	20	27.5	50	50	50	42.5	20
14box1	20	20	50	80	80	80	50	20
14box1	20	20	35	50	50	50	35	20
13box1	20	20	65	80	80	80	35	20
13box1	20	20	42.5	50	50	50	27.5	20
12box1	20	35	80	80	80	65	20	20
12box1	20	27.5	50	50	50	42.5	20	20
11box1	20	50	80	80	80	50	20	20
11box1	20	35	50	50	50	35	20	20
10box1	20	65	80	80	80	35	20	20
10box1	20	42.5	50	50	50	27.5	20	20
09box1	35	80	80	80	65	20	20	20
09box1	27.5	50	50	50	42.5	20	20	20
08box1	50	80	80	80	50	20	20	20
08box1	35	50	50	50	35	20	20	20
07box1	65	80	80	80	35	20	20	20
07box1	42.5	50	50	50	27.5	20	20	20
06box1	80	80	80	65	20	20	20	35
06box1	50	50	50	42.5	20	20	20	35
06box1	80	80	80	65	20	20	20	27.5
05box1	80	80	80	50	20	20	20	50
05box1	50	50	50	35	20	20	20	50
05box1	80	80	80	50	20	20	20	35
04box1	80	80	80	35	20	20	20	65
04box1	50	50	50	27.5	20	20	20	65
04box1	80	80	80	35	20	20	20	42.5
03box1	80	80	65	20	20	20	35	80
03box1	50	50	42.5	20	20	20	35	80
03box1	80	80	65	20	20	20	27.5	50
02box1	80	80	50	20	20	20	50	80
02box1	50	50	35	20	20	20	50	80
02box1	80	80	50	20	20	20	35	50
01box1	80	80	35	20	20	20	65	80
01box1	50	50	27.5	20	20	20	65	80
01box1	80	80	35	20	20	20	42.5	50
00box1.5	80	80	50	20	20	65	80	80
00box1.5	80	80	50	20	20	42.5	50	50
00box1.5	50	50	35	20	20	65	80	80
23box1.5	80	80	35	20	35	80	80	80
23box1.5	80	80	35	20	27.5	50	50	50
23box1.5	50	50	27.5	20	35	80	80	80
22box1.5	80	65	20	20	50	80	80	80
22box1.5	80	65	20	20	35	50	50	50
22box1.5	50	42.5	20	20	50	80	80	80
21box1.5	80	50	20	20	65	80	80	80
21box1.5	80	50	20	20	42.5	50	50	50
21box1.5	50	35	20	20	65	80	80	80
20box1.5	80	35	20	35	80	80	80	80
20box1.5	80	35	20	27.5	50	50	50	50
20box1.5	50	27.5	20	35	80	80	80	80
19box1.5	65	20	20	50	80	80	80	80
19box1.5	65	20	20	35	50	50	50	50
19box1.5	42.5	20	20	50	80	80	80	80
18box1.5	50	20	20	65	80	80	80	80
18box1.5	50	20	20	42.5	50	50	50	50
18box1.5	35	20	20	65	80	80	80	80
17box1.5	35	20	35	80	80	80	80	80
17box1.5	35	20	27.5	50	50	50	50	50
17box1.5	27.5	20	35	80	80	80	80	80
16box1.5	20	20	50	80	80	80	80	65
16box1.5	20	20	35	50	50	50	50	42.5
15box1.5	20	20	65	80	80	80	80	50
15box1.5	20	20	42.5	50	50	50	50	35
14box1.5	20	35	80	80	80	80	80	35
14box1.5	20	27.5	50	50	50	50	50	27.5
13box1.5	20	50	80	80	80	80	65	20
13box1.5	20	35	50	50	50	50	42.5	20
12box1.5	20	65	80	80	80	80	50	20
12box1.5	20	42.5	50	50	50	50	35	20
11box1.5	35	80	80	80	80	80	35	20
11box1.5	27.5	50	50	50	50	50	27.5	20
10box1.5	50	80	80	80	80	65	20	20
10box1.5	35	50	50	50	50	42.5	20	20
09box1.5	65	80	80	80	80	50	20	20
09box1.5	42.5	50	50	50	50	35	20	20
08box1.5	80	80	80	80	80	35	20	35
08box1.5	50	50	50	50	50	27.5	20	35
08box1.5	80	80	80	80	80	35	20	27.5
07box1.5	80	80	80	80	65	20	20	50
07box1.5	50	50	50	50	42.5	20	20	50
07box1.5	80	80	80	80	65	20	20	35
06box1.5	80	80	80	80	50	20	20	65
06box1.5	50	50	50	50	35	20	20	65
06box1.5	80	80	80	80	50	20	20	42.5
05box1.5	80	80	80	80	35	20	35	80
05box1.5	50	50	50	50	27.5	20	35	80
05box1.5	80	80	80	80	35	20	27.5	50
04box1.5	80	80	80	65	20	20	50	80
04box1.5	50	50	50	42.5	20	20	50	80
04box1.5	80	80	80	65	20	20	35	50
03box1.5	80	80	80	50	20	20	65	80
03box1.5	50	50	50	35	20	20	65	80
03box1.5	80	80	80	50	20	20	42.5	50
02box1.5	80	80	80	35	20	35	80	80
02box1.5	50	50	50	27.5	20	35	80	80
02box1.5	80	80	80	35	20	27.5	50	50
01box1.5	80	80	65	20	20	50	80	80
01box1.5	50	50	42.5	20	20	50	80	80
01box1.5	80	80	65	20	20	35	50	50
00box2	80	80	80	35	50	80	80	80
00box2	80	80	80	35	35	50	50	50
00box2	50	50	50	27.5	50	80	80	80
23box2	80	80	65	20	65	80	80	80
23box2	80	80	65	20	42.5	50	50	50
23box2	50	50	42.5	20	65	80	80	80
22box2	80	80	50	35	80	80	80	80
22box2	80	80	50	27.5	50	50	50	50
22box2	50	50	35	35	80	80	80	80
21box2	80	80	35	50	80	80	80	80
21box2	80	80	35	35	50	50	50	50
21box2	50	50	27.5	50	80	80	80	80
20box2	80	65	20	65	80	80	80	80
20box2	80	65	20	42.5	50	50	50	50
20box2	50	42.5	20	65	80	80	80	80
19box2	80	50	35	80	80	80	80	80
19box2	80	50	27.5	50	50	50	50	50
19box2	50	35	35	80	80	80	80	80
18box2	80	35	50	80	80	80	80	80
18box2	80	35	35	50	50	50	50	50
18box2	50	27.5	50	80	80	80	80	80
17box2	65	20	65	80	80	80	80	80
17box2	65	20	42.5	50	50	50	50	50
17box2	42.5	20	65	80	80	80	80	80
16box2	50	35	80	80	80	80	80	80
16box2	50	27.5	50	50	50	50	50	50
16box2	35	35	80	80	80	80	80	80
15box2	35	50	80	80	80	80	80	80
15box2	35	35	50	50	50	50	50	50
15box2	27.5	50	80	80	80	80	80	80
14box2	20	65	80	80	80	80	80	65
14box2	20	42.5	50	50	50	50	50	42.5
13box2	35	80	80	80	80	80	80	50
13box2	27.5	50	50	50	50	50	50	35
12box2	50	80	80	80	80	80	80	35
12box2	35	50	50	50	50	50	50	27.5
11box2	65	80	80	80	80	80	65	20
11box2	42.5	50	50	50	50	50	42.5	20
10box2	80	80	80	80	80	80	50	35
10box2	50	50	50	50	50	50	35	35
10box2	80	80	80	80	80	80	50	27.5
09box2	80	80	80	80	80	80	35	50
09box2	50	50	50	50	50	50	27.5	50
09box2	80	80	80	80	80	80	35	35
08box2	80	80	80	80	80	65	20	65
08box2	50	50	50	50	50	42.5	20	65
08box2	80	80	80	80	80	65	20	42.5
07box2	80	80	80	80	80	50	35	80
07box2	50	50	50	50	50	35	35	80
07box2	80	80	80	80	80	50	27.5	50
06box2	80	80	80	80	80	35	50	80
06box2	50	50	50	50	50	27.5	50	80
06box2	80	80	80	80	80	35	35	50
05box2	80	80	80	80	65	20	65	80
05box2	50	50	50	50	42.5	20	65	80
05box2	80	80	80	80	65	20	42.5	50
04box2	80	80	80	80	50	35	80	80
04box2	50	50	50	50	35	35	80	80
04box2	80	80	80	80	50	27.5	50	50
03box2	80	80	80	80	35	50	80	80
03box2	50	50	50	50	27.5	50	80	80
03box2	80	80	80	80	35	35	50	50
02box2	80	80	80	65	20	65	80	80
02box2	50	50	50	42.5	20	65	80	80
02box2	80	80	80	65	20	42.5	50	50
01box2	80	80	80	50	35	80	80	80
01box2	50	50	50	35	35	80	80	80
01box2	80	80	80	50	27.5	50	50	50
00cos	75.9808	57.7646	35	21.0222	24.0192	42.2354	65	78.9778
00cos	75.9808	57.7646	35	21.0222	22.0096	31.1177	42.5	49.4889
00cos	47.9904	38.8823	27.5	20.5111	24.0192	42.2354	65	78.9778
23cos	71.2132	50	28.7868	20	28.7868	50	71.2132	80
23cos	71.2132	50	28.7868	20	24.3934	35	45.6066	50
23cos	45.6066	35	24.3934	20	28.7868	50	71.2132	80
22cos	65	42.2354	24.0192	21.0222	35	57.7646	75.9808	78.9778
22cos	65	42.2354	24.0192	20.5111	27.5	38.8823	47.9904	49.4889
22cos	42.5	31.1177	22.0096	21.0222	35	57.7646	75.9808	78.9778
21cos	57.7646	35	21.0222	24.0192	42.2354	65	78.9778	75.9808
21cos	57.7646	35	21.0222	22.0096	31.1177	42.5	49.4889	47.9904
21cos	38.8823	27.5	20.5111	24.0192	42.2354	65	78.9778	75.9808
20cos	50	28.7868	20	28.7868	50	71.2132	80	71.2132
20cos	50	28.7868	20	24.3934	35	45.6066	50	45.6066
20cos	35	24.3934	20	28.7868	50	71.2132	80	71.2132
19cos	42.2354	24.0192	21.0222	35	57.7646	75.9808	78.9778	65
19cos	42.2354	24.0192	20.5111	27.5	38.8823	47.9904	49.4889	42.5
19cos	31.1177	22.0096	21.0222	35	57.7646	75.9808	78.9778	65
18cos	35	21.0222	24.0192	42.2354	65	78.9778	75.9808	57.7646
18cos	35	21.0222	22.0096	31.1177	42.5	49.4889	47.9904	38.8823
18cos	27.5	20.5111	24.0192	42.2354	65	78.9778	75.9808	57.7646
17cos	28.7868	20	28.7868	50	71.2132	80	71.2132	50
17cos	28.7868	20	24.3934	35	45.6066	50	45.6066	35
17cos	24.3934	20	28.7868	50	71.2132	80	71.2132	50
16cos	24.0192	21.0222	35	57.7646	75.9808	78.9778	65	42.2354
16cos	24.0192	20.5111	27.5	38.8823	47.9904	49.4889	42.5	31.1177
16cos	22.0096	21.0222	35	57.7646	75.9808	78.9778	65	42.2354
15cos	21.0222	24.0192	42.2354	65	78.9778	75.9808	57.7646	35
15cos	21.0222	22.0096	31.1177	42.5	49.4889	47.9904	38.8823	27.5
15cos	20.5111	24.0192	42.2354	65	78.9778	75.9808	57.7646	35
14cos	20	28.7868	50	71.2132	80	71.2132	50	28.7868
14cos	20	24.3934	35	45.6066	50	45.6066	35	24.3934
13cos	21.0222	35	57.7646	75.9808	78.9778	65	42.2354	24.0192
13cos	20.5111	27.5	38.8823	47.9904	49.4889	42.5	31.1177	22.0096
12cos	24.0192	42.2354	65	78.9778	75.9808	57.7646	35	21.0222
12cos	22.0096	31.1177	42.5	49.4889	47.9904	38.8823	27.5	20.5111
11cos	28.7868	50	71.2132	80	71.2132	50	28.7868	20
11cos	24.3934	35	45.6066	50	45.6066	35	24.3934	20
10cos	35	57.7646	75.9808	78.9778	65	42.2354	24.0192	21.0222
10cos	27.5	38.8823	47.9904	49.4889	42.5	31.1177	22.0096	21.0222
10cos	35	57.7646	75.9808	78.9778	65	42.2354	24.0192	20.5111
09cos	42.2354	65	78.9778	75.9808	57.7646	35	21.0222	24.0192
09cos	31.1177	42.5	49.4889	47.9904	38.8823	27.5	20.5111	24.0192
09cos	42.2354	65	78.9778	75.9808	57.7646	35	21.0222	22.0096
08cos	50	71.2132	80	71.2132	50	28.7868	20	28.7868
08cos	35	45.6066	50	45.6066	35	24.3934	20	28.7868
08cos	50	71.2132	80	71.2132	50	28.7868	20	24.3934
07cos	57.7646	75.9808	78.9778	65	42.2354	24.0192	21.0222	35
07cos	38.8823	47.9904	49.4889	42.5	31.1177	22.0096	21.0222	35
07cos	57.7646	75.9808	78.9778	65	42.2354	24.0192	20.5111	27.5
06cos	65	78.9778	75.9808	57.7646	35	21.0222	24.0192	42.2354
06cos	42.5	49.4889	47.9904	38.8823	27.5	20.5111	24.0192	42.2354
06cos	65	78.9778	75.9808	57.7646	35	21.0222	22.0096	31.1177
05cos	71.2132	80	71.2132	50	28.7868	20	28.7868	50
05cos	45.6066	50	45.6066	35	24.3934	20	28.7868	50
05cos	71.2132	80	71.2132	50	28.7868	20	24.3934	35
04cos	75.9808	78.9778	65	42.2354	24.0192	21.0222	35	57.7646
04cos	47.9904	49.4889	42.5	31.1177	22.0096	21.0222	35	57.7646
04cos	75.9808	78.9778	65	42.2354	24.0192	20.5111	27.5	38.8823
03cos	78.9778	75.9808	57.7646	35	21.0222	24.0192	42.2354	65
03cos	49.4889	47.9904	38.8823	27.5	20.5111	24.0192	42.2354	65
03cos	78.9778	75.9808	57.7646	35	21.0222	22.0096	31.1177	42.5
02cos	80	71.2132	50	28.7868	20	28.7868	50	71.2132
02cos	50	45.6066	35	24.3934	20	28.7868	50	71.2132
02cos	80	71.2132	50	28.7868	20	24.3934	35	45.6066
01cos	78.9778	65	42.2354	24.0192	21.0222	35	57.7646	75.9808
01cos	49.4889	42.5	31.1177	22.0096	21.0222	35	57.7646	75.9808
01cos	78.9778	65	42.2354	24.0192	20.5111	27.5	38.8823	47.9904
00hbox	80	72.5	50	27.5	35	57.5	80	80
00hbox	80	72.5	50	27.5	27.5	38.75	50	50
00hbox	50	46.25	35	23.75	35	57.5	80	80
23hbox	80	65	42.5	20	42.5	65	80	80
23hbox	80	65	42.5	20	31.25	42.5	50	50
23hbox	50	42.5	31.25	20	42.5	65	80	80
22hbox	80	57.5	35	27.5	50	72.5	80	80
22hbox	80	57.5	35	23.75	35	46.25	50	50
22hbox	50	38.75	27.5	27.5	50	72.5	80	80
21hbox	72.5	50	27.5	35	57.5	80	80	80
21hbox	72.5	50	27.5	27.5	38.75	50	50	50
21hbox	46.25	35	23.75	35	57.5	80	80	80
20hbox	65	42.5	20	42.5	65	80	80	80
20hbox	65	42.5	20	31.25	42.5	50	50	50
20hbox	42.5	31.25	20	42.5	65	80	80	80
19hbox	57.5	35	27.5	50	72.5	80	80	80
19hbox	57.5	35	23.75	35	46.25	50	50	50
19hbox	38.75	27.5	27.5	50	72.5	80	80	80
18hbox	50	27.5	35	57.5	80	80	80	72.5
18hbox	50	27.5	27.5	38.75	50	50	50	46.25
18hbox	35	23.75	35	57.5	80	80	80	72.5
17hbox	42.5	20	42.5	65	80	80	80	65
17hbox	42.5	20	31.25	42.5	50	50	50	42.5
17hbox	31.25	20	42.5	65	80	80	80	65
16hbox	35	27.5	50	72.5	80	80	80	57.5
16hbox	35	23.75	35	46.25	50	50	50	38.75
16hbox	27.5	27.5	50	72.5	80	80	80	57.5
15hbox	27.5	35	57.5	80	80	80	72.5	50
15hbox	27.5	27.5	38.75	50	50	50	46.25	35
15hbox	23.75	35	57.5	80	80	80	72.5	50
14hbox	20	42.5	65	80	80	80	65	42.5
14hbox	20	31.25	42.5	50	50	50	42.5	31.25
13hbox	27.5	50	72.5	80	80	80	57.5	35
13hbox	23.75	35	46.25	50	50	50	38.75	27.5
12hbox	35	57.5	80	80	80	72.5	50	27.5
12hbox	27.5	38.75	50	50	50	46.25	35	23.75
11hbox	42.5	65	80	80	80	65	42.5	20
11hbox	31.25	42.5	50	50	50	42.5	31.25	20
10hbox	50	72.5	80	80	80	57.5	35	27.5
10hbox	35	46.25	50	50	50	38.75	27.5	27.5
10hbox	50	72.5	80	80	80	57.5	35	23.75
09hbox	57.5	80	80	80	72.5	50	27.5	35
09hbox	38.75	50	50	50	46.25	35	23.75	35
09hbox	57.5	80	80	80	72.5	50	27.5	27.5
08hbox	65	80	80	80	65	42.5	20	42.5
08hbox	42.5	50	50	50	42.5	31.25	20	42.5
08hbox	65	80	80	80	65	42.5	20	31.25
07hbox	72.5	80	80	80	57.5	35	27.5	50
07hbox	46.25	50	50	50	38.75	27.5	27.5	50
07hbox	72.5	80	80	80	57.5	35	23.75	35
06hbox	80	80	80	72.5	50	27.5	35	57.5
06hbox	50	50	50	46.25	35	23.75	35	57.5
06hbox	80	80	80	72.5	50	27.5	27.5	38.75
05hbox	80	80	80	65	42.5	20	42.5	65
05hbox	50	50	50	42.5	31.25	20	42.5	65
05hbox	80	80	80	65	42.5	20	31.25	42.5
04hbox	80	80	80	57.5	35	27.5	50	72.5
04hbox	50	50	50	38.75	27.5	27.5	50	72.5
04hbox	80	80	80	57.5	35	23.75	35	46.25
03hbox	80	80	72.5	50	27.5	35	57.5	80
03hbox	50	50	46.25	35	23.75	35	57.5	80
03hbox	80	80	72.5	50	27.5	27.5	38.75	50
02hbox	80	80	65	42.5	20	42.5	65	80
02hbox	50	50	42.5	31.25	20	42.5	65	80
02hbox	80	80	65	42.5	20	31.25	42.5	50
01hbox	80	80	57.5	35	27.5	50	72.5	80
01hbox	50	50	38.75	27.5	27.5	50	72.5	80
01hbox	80	80	57.5	35	23.75	35	46.25	50
00asyMt1	72.5	61.25	50	38.75	27.5	20	20	65
00asyMt1	72.5	61.25	50	38.75	27.5	20	20	42.5
00asyMt1	46.25	40.625	35	29.375	23.75	20	20	65
23asyMt1	68.75	57.5	46.25	35	23.75	20	35	80
23asyMt1	68.75	57.5	46.25	35	23.75	20	27.5	50
23asyMt1	44.375	38.75	33.125	27.5	21.875	20	35	80
22asyMt1	65	53.75	42.5	31.25	20	20	50	76.25
22asyMt1	65	53.75	42.5	31.25	20	20	35	48.125
22asyMt1	42.5	36.875	31.25	25.625	20	20	50	76.25
21asyMt1	61.25	50	38.75	27.5	20	20	65	72.5
21asyMt1	61.25	50	38.75	27.5	20	20	42.5	46.25
21asyMt1	40.625	35	29.375	23.75	20	20	65	72.5
20asyMt1	57.5	46.25	35	23.75	20	35	80	68.75
20asyMt1	57.5	46.25	35	23.75	20	27.5	50	44.375
20asyMt1	38.75	33.125	27.5	21.875	20	35	80	68.75
19asyMt1	53.75	42.5	31.25	20	20	50	76.25	65
19asyMt1	53.75	42.5	31.25	20	20	35	48.125	42.5
19asyMt1	36.875	31.25	25.625	20	20	50	76.25	65
18asyMt1	50	38.75	27.5	20	20	65	72.5	61.25
18asyMt1	50	38.75	27.5	20	20	42.5	46.25	40.625
18asyMt1	35	29.375	23.75	20	20	65	72.5	61.25
17asyMt1	46.25	35	23.75	20	35	80	68.75	57.5
17asyMt1	46.25	35	23.75	20	27.5	50	44.375	38.75
17asyMt1	33.125	27.5	21.875	20	35	80	68.75	57.5
16asyMt1	42.5	31.25	20	20	50	76.25	65	53.75
16asyMt1	42.5	31.25	20	20	35	48.125	42.5	36.875
16asyMt1	31.25	25.625	20	20	50	76.25	65	53.75
15asyMt1	38.75	27.5	20	20	65	72.5	61.25	50
15asyMt1	38.75	27.5	20	20	42.5	46.25	40.625	35
15asyMt1	29.375	23.75	20	20	65	72.5	61.25	50
14asyMt1	35	23.75	20	35	80	68.75	57.5	46.25
14asyMt1	35	23.75	20	27.5	50	44.375	38.75	33.125
14asyMt1	27.5	21.875	20	35	80	68.75	57.5	46.25
13asyMt1	31.25	20	20	50	76.25	65	53.75	42.5
13asyMt1	31.25	20	20	35	48.125	42.5	36.875	31.25
13asyMt1	25.625	20	20	50	76.25	65	53.75	42.5
12asyMt1	27.5	20	20	65	72.5	61.25	50	38.75
12asyMt1	27.5	20	20	42.5	46.25	40.625	35	29.375
12asyMt1	23.75	20	20	65	72.5	61.25	50	38.75
11asyMt1	23.75	20	35	80	68.75	57.5	46.25	35
11asyMt1	23.75	20	27.5	50	44.375	38.75	33.125	27.5
11asyMt1	21.875	20	35	80	68.75	57.5	46.25	35
10asyMt1	20	20	50	76.25	65	53.75	42.5	31.25
10asyMt1	20	20	35	48.125	42.5	36.875	31.25	25.625
09asyMt1	20	20	65	72.5	61.25	50	38.75	27.5
09asyMt1	20	20	42.5	46.25	40.625	35	29.375	23.75
08asyMt1	20	35	80	68.75	57.5	46.25	35	23.75
08asyMt1	20	27.5	50	44.375	38.75	33.125	27.5	21.875
07asyMt1	20	50	76.25	65	53.75	42.5	31.25	20
07asyMt1	20	35	48.125	42.5	36.875	31.25	25.625	20
06asyMt1	20	65	72.5	61.25	50	38.75	27.5	20
06asyMt1	20	42.5	46.25	40.625	35	29.375	23.75	20
05asyMt1	35	80	68.75	57.5	46.25	35	23.75	20
05asyMt1	27.5	50	44.375	38.75	33.125	27.5	21.875	20
04asyMt1	50	76.25	65	53.75	42.5	31.25	20	20
04asyMt1	35	48.125	42.5	36.875	31.25	25.625	20	20
03asyMt1	65	72.5	61.25	50	38.75	27.5	20	20
03asyMt1	42.5	46.25	40.625	35	29.375	23.75	20	20
02asyMt1	80	68.75	57.5	46.25	35	23.75	20	35
02asyMt1	50	44.375	38.75	33.125	27.5	21.875	20	35
02asyMt1	80	68.75	57.5	46.25	35	23.75	20	27.5
01asyMt1	76.25	65	53.75	42.5	31.25	20	20	50
01asyMt1	48.125	42.5	36.875	31.25	25.625	20	20	50
01asyMt1	76.25	65	53.75	42.5	31.25	20	20	35
00asyMt2	50	20	20	31.25	42.5	53.75	65	76.25
00asyMt2	50	20	20	25.625	31.25	36.875	42.5	48.125
00asyMt2	35	20	20	31.25	42.5	53.75	65	76.25
23asyMt2	35	20	23.75	35	46.25	57.5	68.75	80
23asyMt2	35	20	21.875	27.5	33.125	38.75	44.375	50
23asyMt2	27.5	20	23.75	35	46.25	57.5	68.75	80
22asyMt2	20	20	27.5	38.75	50	61.25	72.5	65
22asyMt2	20	20	23.75	29.375	35	40.625	46.25	42.5
21asyMt2	20	20	31.25	42.5	53.75	65	76.25	50
21asyMt2	20	20	25.625	31.25	36.875	42.5	48.125	35
20asyMt2	20	23.75	35	46.25	57.5	68.75	80	35
20asyMt2	20	21.875	27.5	33.125	38.75	44.375	50	27.5
19asyMt2	20	27.5	38.75	50	61.25	72.5	65	20
19asyMt2	20	23.75	29.375	35	40.625	46.25	42.5	20
18asyMt2	20	31.25	42.5	53.75	65	76.25	50	20
18asyMt2	20	25.625	31.25	36.875	42.5	48.125	35	20
17asyMt2	23.75	35	46.25	57.5	68.75	80	35	20
17asyMt2	21.875	27.5	33.125	38.75	44.375	50	27.5	20
16asyMt2	27.5	38.75	50	61.25	72.5	65	20	20
16asyMt2	23.75	29.375	35	40.625	46.25	42.5	20	20
15asyMt2	31.25	42.5	53.75	65	76.25	50	20	20
15asyMt2	25.625	31.25	36.875	42.5	48.125	35	20	20
14asyMt2	35	46.25	57.5	68.75	80	35	20	23.75
14asyMt2	27.5	33.125	38.75	44.375	50	27.5	20	23.75
14asyMt2	35	46.25	57.5	68.75	80	35	20	21.875
13asyMt2	38.75	50	61.25	72.5	65	20	20	27.5
13asyMt2	29.375	35	40.625	46.25	42.5	20	20	27.5
13asyMt2	38.75	50	61.25	72.5	65	20	20	23.75
12asyMt2	42.5	53.75	65	76.25	50	20	20	31.25
12asyMt2	31.25	36.875	42.5	48.125	35	20	20	31.25
12asyMt2	42.5	53.75	65	76.25	50	20	20	25.625
11asyMt2	46.25	57.5	68.75	80	35	20	23.75	35
11asyMt2	33.125	38.75	44.375	50	27.5	20	23.75	35
11asyMt2	46.25	57.5	68.75	80	35	20	21.875	27.5
10asyMt2	50	61.25	72.5	65	20	20	27.5	38.75
10asyMt2	35	40.625	46.25	42.5	20	20	27.5	38.75
10asyMt2	50	61.25	72.5	65	20	20	23.75	29.375
09asyMt2	53.75	65	76.25	50	20	20	31.25	42.5
09asyMt2	36.875	42.5	48.125	35	20	20	31.25	42.5
09asyMt2	53.75	65	76.25	50	20	20	25.625	31.25
08asyMt2	57.5	68.75	80	35	20	23.75	35	46.25
08asyMt2	38.75	44.375	50	27.5	20	23.75	35	46.25
08asyMt2	57.5	68.75	80	35	20	21.875	27.5	33.125
07asyMt2	61.25	72.5	65	20	20	27.5	38.75	50
07asyMt2	40.625	46.25	42.5	20	20	27.5	38.75	50
07asyMt2	61.25	72.5	65	20	20	23.75	29.375	35
06asyMt2	65	76.25	50	20	20	31.25	42.5	53.75
06asyMt2	42.5	48.125	35	20	20	31.25	42.5	53.75
06asyMt2	65	76.25	50	20	20	25.625	31.25	36.875
05asyMt2	68.75	80	35	20	23.75	35	46.25	57.5
05asyMt2	44.375	50	27.5	20	23.75	35	46.25	57.5
05asyMt2	68.75	80	35	20	21.875	27.5	33.125	38.75
04asyMt2	72.5	65	20	20	27.5	38.75	50	61.25
04asyMt2	46.25	42.5	20	20	27.5	38.75	50	61.25
04asyMt2	72.5	65	20	20	23.75	29.375	35	40.625
03asyMt2	76.25	50	20	20	31.25	42.5	53.75	65
03asyMt2	48.125	35	20	20	31.25	42.5	53.75	65
03asyMt2	76.25	50	20	20	25.625	31.25	36.875	42.5
02asyMt2	80	35	20	23.75	35	46.25	57.5	68.75
02asyMt2	50	27.5	20	23.75	35	46.25	57.5	68.75
02asyMt2	80	35	20	21.875	27.5	33.125	38.75	44.375
01asyMt2	65	20	20	27.5	38.75	50	61.25	72.5
01asyMt2	42.5	20	20	27.5	38.75	50	61.25	72.5
01asyMt2	65	20	20	23.75	29.375	35	40.625	46.25

## Sheet: Table S2
Table S2 Rhythmic genes under LD
#ID	Model	CORRELATION	p-value
AUR62000001	03asyMt2	0.842607	0.0043166
AUR62000005	05mt	0.917343	0.00066287
AUR62000007	12rigid	0.941654	0.00023754
AUR62000014	07asyMt1	0.950432	0.00014663
AUR62000016	10asyMt1	0.918239	0.00064199
AUR62000017	23asyMt1	0.908411	0.00089562
AUR62000020	11spike	0.921826	0.00056271
AUR62000021	22asyMt2	0.933949	0.0003426
AUR62000025	14box1.5	0.955519	0.00010638
AUR62000033	22spike	0.943853	0.00021204
AUR62000034	17mt	0.980499	9.1347e-06
AUR62000045	10asyMt1	0.954172	0.00011621
AUR62000047	03spike	0.923979	0.00051833
AUR62000051	15hbox	0.896909	0.0012658
AUR62000055	11spike	0.946159	0.00018731
AUR62000073	10box2	0.808226	0.0075968
AUR62000077	11mt	0.963763	5.7873e-05
AUR62000081	17spike	0.960808	7.3053e-05
AUR62000082	12spike	0.980801	8.7188e-06
AUR62000084	10spike	0.806801	0.0077584
AUR62000085	20spike	0.896941	0.0012647
AUR62000086	10spike	0.873448	0.0022991
AUR62000088	12asyMt1	0.986999	2.7203e-06
AUR62000089	06asyMt1	0.822009	0.0061412
AUR62000090	13box2	0.956319	0.0001008
AUR62000114	13cos	0.98578	3.5561e-06
AUR62000117	02mt	0.951651	0.0001362
AUR62000119	21mt	0.978348	1.2484e-05
AUR62000122	15asyMt2	0.961763	6.7891e-05
AUR62000123	01mt	0.964102	5.6282e-05
AUR62000125	00mt	0.962758	6.2779e-05
AUR62000129	20spike	0.889581	0.0015466
AUR62000131	17spike	0.947386	0.00017495
AUR62000132	08asyMt2	0.894258	0.0013632
AUR62000140	21mt	0.964435	5.4744e-05
AUR62000143	16mt	0.962218	6.5523e-05
AUR62000146	11mt	0.957464	9.3158e-05
AUR62000148	00mt	0.887394	0.0016375
AUR62000150	16box1.5	0.955685	0.0001052
AUR62000151	10spike	0.94976	0.00015259
AUR62000160	09asyMt1	0.928373	0.00043502
AUR62000161	18mt	0.975243	1.8617e-05
AUR62000164	17box2	0.875935	0.0021704
AUR62000169	21spike	0.961106	7.1419e-05
AUR62000170	14box2	0.958619	8.5849e-05
AUR62000172	12hbox	0.985678	3.633e-06
AUR62000175	11mt	0.931574	0.0003802
AUR62000176	10mt	0.950359	0.00014727
AUR62000177	22asyMt2	0.838206	0.0046725
AUR62000180	14cos	0.984348	4.7369e-06
AUR62000182	11mt	0.911119	0.00082021
AUR62000183	13box2	0.969345	3.5187e-05
AUR62000187	22spike	0.984071	4.9917e-06
AUR62000189	12mt	0.977076	1.48e-05
AUR62000192	20box1	0.948372	0.00016542
AUR62000194	01box1	0.849657	0.0037832
AUR62000199	09spike	0.933669	0.00034689
AUR62000202	15box2	0.833666	0.0050587
AUR62000207	13box2	0.928956	0.00042467
AUR62000210	16hbox	0.918627	0.00063308
AUR62000211	22asyMt1	0.893968	0.0013741
AUR62000216	09asyMt1	0.954965	0.00011035
AUR62000218	02mt	0.906707	0.0009453
AUR62000219	08box1.5	0.87467	0.0022353
AUR62000220	10rigid	0.963895	5.725e-05
AUR62000222	09hbox	0.978466	1.2281e-05
AUR62000223	10asyMt1	0.967325	4.2544e-05
AUR62000224	12mt	0.955006	0.00011006
AUR62000228	21asyMt2	0.929987	0.00040678
AUR62000231	21asyMt2	0.991638	7.2621e-07
AUR62000233	10asyMt1	0.937252	0.00029447
AUR62000235	22asyMt2	0.845075	0.0041247
AUR62000246	11rigid	0.936129	0.00031029
AUR62000255	11mt	0.987102	2.6565e-06
AUR62000256	10mt	0.864486	0.0028031
AUR62000258	03asyMt2	0.920211	0.00059756
AUR62000259	18asyMt2	0.957429	9.3383e-05
AUR62000269	14asyMt2	0.962112	6.6069e-05
AUR62000271	02asyMt1	0.926898	0.00046193
AUR62000272	02spike	0.842816	0.0043001
AUR62000274	14asyMt2	0.956677	9.8368e-05
AUR62000281	21spike	0.887394	0.0016375
AUR62000283	15rigid	0.989372	1.4888e-06
AUR62000284	20mt	0.947847	0.00017046
AUR62000286	18box1	0.955348	0.00010759
AUR62000287	17rigid	0.952735	0.00012735
AUR62000291	12mt	0.950804	0.0001434
AUR62000294	13mt	0.970473	3.147e-05
AUR62000296	07mt	0.974615	2.006e-05
AUR62000299	13hbox	0.957646	9.1983e-05
AUR62000304	11mt	0.95742	9.3443e-05
AUR62000305	12mt	0.968004	3.9968e-05
AUR62000313	22mt	0.935156	0.00032445
AUR62000318	04asyMt1	0.911505	0.00080983
AUR62000319	01mt	0.86869	0.0025587
AUR62000335	21asyMt2	0.915991	0.0006952
AUR62000341	05asyMt1	0.888987	0.0015709
AUR62000349	10asyMt1	0.962669	6.3225e-05
AUR62000355	22spike	0.925009	0.00049796
AUR62000365	13rigid	0.96713	4.3304e-05
AUR62000396	02asyMt1	0.879561	0.0019913
AUR62000399	11rigid	0.981922	7.2859e-06
AUR62000400	10spike	0.805394	0.0079202
AUR62000404	17spike	0.916408	0.00068512
AUR62000417	02asyMt2	0.883162	0.0018231
AUR62000418	01mt	0.833395	0.0050823
AUR62000422	11mt	0.934367	0.00033625
AUR62000426	13hbox	0.843296	0.0042624
AUR62000432	05spike	0.876581	0.0021378
AUR62000438	16mt	0.962952	6.1812e-05
AUR62000439	05asyMt1	0.902615	0.0010718
AUR62000442	14hbox	0.933961	0.00034242
AUR62000450	22asyMt2	0.934807	0.00032964
AUR62000460	09asyMt1	0.954541	0.00011346
AUR62000463	03spike	0.991466	7.7199e-07
AUR62000464	22asyMt2	0.92572	0.00048418
AUR62000467	21spike	0.935009	0.00032663
AUR62000468	21mt	0.941407	0.00024053
AUR62000472	21spike	0.964844	5.289e-05
AUR62000474	21asyMt2	0.908507	0.00089286
AUR62000475	15box1.5	0.888515	0.0015905
AUR62000477	20asyMt2	0.808047	0.007617
AUR62000482	13mt	0.969144	3.5877e-05
AUR62000491	03asyMt2	0.966528	4.5709e-05
AUR62000502	15cos	0.952639	0.00012812
AUR62000504	14asyMt2	0.85819	0.0031963
AUR62000508	14box1	0.964961	5.2371e-05
AUR62000509	15rigid	0.976225	1.65e-05
AUR62000513	18asyMt2	0.959677	7.9496e-05
AUR62000526	23asyMt2	0.965657	4.9338e-05
AUR62000530	06spike	0.911932	0.00079841
AUR62000532	10mt	0.975571	1.7891e-05
AUR62000533	12mt	0.974277	2.0867e-05
AUR62000534	12box1.5	0.97947	1.065e-05
AUR62000536	17asyMt1	0.941323	0.00024154
AUR62000539	02asyMt2	0.921376	0.00057228
AUR62000540	03asyMt2	0.89749	0.0012451
AUR62000543	10asyMt1	0.969993	3.3017e-05
AUR62000559	23asyMt1	0.939008	0.0002708
AUR62000563	03spike	0.946233	0.00018654
AUR62000564	12cos	0.984088	4.9763e-06
AUR62000565	22asyMt1	0.852464	0.0035831
AUR62000566	05asyMt1	0.82057	0.0062841
AUR62000567	23mt	0.974728	1.9796e-05
AUR62000568	00cos	0.983051	6.0086e-06
AUR62000569	13box2	0.940051	0.00025735
AUR62000574	22mt	0.963079	6.118e-05
AUR62000577	20box1.5	0.986768	2.867e-06
AUR62000578	17mt	0.964989	5.2244e-05
AUR62000579	16mt	0.96834	3.8731e-05
AUR62000598	21asyMt1	0.927039	0.00045931
AUR62000602	02asyMt2	0.803133	0.0081846
AUR62000603	05spike	0.883779	0.0017952
AUR62000609	15box1.5	0.871486	0.002404
AUR62000615	09asyMt1	0.941101	0.00024426
AUR62000624	10mt	0.96445	5.4674e-05
AUR62000628	14box1.5	0.873439	0.0022996
AUR62000629	15rigid	0.96723	4.2914e-05
AUR62000633	21spike	0.957268	9.4437e-05
AUR62000634	03mt	0.97421	2.1029e-05
AUR62000635	10spike	0.981249	8.1256e-06
AUR62000640	12rigid	0.981659	7.6071e-06
AUR62000641	10asyMt1	0.981773	7.4663e-06
AUR62000642	20asyMt2	0.918891	0.00062707
AUR62000644	00mt	0.99087	9.4491e-07
AUR62000654	21asyMt2	0.922596	0.00054656
AUR62000656	17mt	0.959901	7.8189e-05
AUR62000663	19cos	0.972911	2.4346e-05
AUR62000671	12rigid	0.969381	3.5065e-05
AUR62000673	15asyMt2	0.900534	0.0011402
AUR62000674	03spike	0.931404	0.000383
AUR62000687	21spike	0.925599	0.00048651
AUR62000693	21spike	0.917482	0.00065962
AUR62000694	17box1	0.968684	3.7494e-05
AUR62000695	23asyMt2	0.916463	0.0006838
AUR62000699	14box2	0.868524	0.0025681
AUR62000701	04asyMt2	0.905396	0.00098468
AUR62000706	13spike	0.88549	0.0017194
AUR62000707	11mt	0.990508	1.0616e-06
AUR62000723	21mt	0.961609	6.8709e-05
AUR62000725	03spike	0.895	0.0013355
AUR62000728	13cos	0.979526	1.0564e-05
AUR62000729	22asyMt2	0.878963	0.0020201
AUR62000731	22spike	0.916654	0.00067923
AUR62000734	14asyMt2	0.848008	0.0039039
AUR62000743	00box1	0.929904	0.0004082
AUR62000744	01mt	0.978646	1.1978e-05
AUR62000749	16box1.5	0.846124	0.0040449
AUR62000750	20asyMt2	0.831498	0.00525
AUR62000755	03asyMt2	0.968744	3.7281e-05
AUR62000760	21asyMt2	0.95902	8.3401e-05
AUR62000763	09asyMt1	0.845865	0.0040645
AUR62000764	22asyMt2	0.843942	0.0042121
AUR62000767	22asyMt2	0.914623	0.00072896
AUR62000771	13mt	0.975084	1.8976e-05
AUR62000776	05spike	0.871471	0.0024048
AUR62000777	09box1	0.829624	0.0054191
AUR62000783	13mt	0.977875	1.3315e-05
AUR62000796	20asyMt2	0.868711	0.0025575
AUR62000799	23asyMt2	0.955345	0.00010761
AUR62000810	11mt	0.972773	2.4717e-05
AUR62000816	02spike	0.945295	0.00019633
AUR62000819	22spike	0.984259	4.818e-06
AUR62000820	11mt	0.978157	1.2815e-05
AUR62000824	23asyMt2	0.971649	2.7883e-05
AUR62000826	10asyMt1	0.942754	0.00022455
AUR62000829	10spike	0.907881	0.00091087
AUR62000830	10spike	0.855642	0.003365
AUR62000833	10rigid	0.88309	0.0018264
AUR62000841	15box2	0.954456	0.00011409
AUR62000843	21asyMt2	0.872303	0.0023599
AUR62000844	21spike	0.849072	0.0038258
AUR62000845	21mt	0.942914	0.0002227
AUR62000852	05hbox	0.977998	1.3095e-05
AUR62000853	21mt	0.96537	5.0571e-05
AUR62000854	14box2	0.914689	0.0007273
AUR62000861	13cos	0.986312	3.1731e-06
AUR62000862	22asyMt2	0.835928	0.0048638
AUR62000872	14rigid	0.933985	0.00034204
AUR62000890	21spike	0.914576	0.00073012
AUR62000891	12rigid	0.950612	0.00014506
AUR62000897	01box1	0.903822	0.0010334
AUR62000900	21asyMt1	0.979889	1.0014e-05
AUR62000903	11asyMt2	0.915529	0.00070649
AUR62000905	21spike	0.896059	0.0012965
AUR62000907	04mt	0.921991	0.00055922
AUR62000908	11asyMt1	0.963446	5.939e-05
AUR62000912	07asyMt1	0.958644	8.5696e-05
AUR62000931	10mt	0.864615	0.0027955
AUR62000934	10box1	0.978467	1.228e-05
AUR62000941	11rigid	0.962921	6.1962e-05
AUR62000945	20spike	0.897511	0.0012444
AUR62000946	17box1	0.89349	0.0013923
AUR62000947	03spike	0.949639	0.00015369
AUR62000948	22asyMt2	0.92348	0.00052841
AUR62000950	22asyMt2	0.947657	0.0001723
AUR62000952	15rigid	0.856988	0.0032753
AUR62000954	15hbox	0.954002	0.00011749
AUR62000965	10asyMt1	0.93429	0.00033741
AUR62000969	22mt	0.980529	9.0932e-06
AUR62000970	22mt	0.92761	0.0004488
AUR62000971	02asyMt2	0.980666	8.903e-06
AUR62000975	07asyMt1	0.955092	0.00010943
AUR62000978	23asyMt1	0.972632	2.5101e-05
AUR62000979	21rigid	0.923004	0.00053813
AUR62000983	06spike	0.915603	0.00070467
AUR62000988	05spike	0.813018	0.0070685
AUR62000989	07mt	0.964221	5.5729e-05
AUR62000996	13asyMt2	0.98187	7.3487e-06
AUR62001001	13asyMt2	0.832592	0.0051529
AUR62001002	00box1	0.838264	0.0046677
AUR62001005	05spike	0.953963	0.00011779
AUR62001006	21spike	0.915866	0.00069824
AUR62001012	15asyMt1	0.899341	0.0011806
AUR62001013	16box1.5	0.843436	0.0042515
AUR62001014	11asyMt1	0.986044	3.3623e-06
AUR62001019	15asyMt2	0.978036	1.3028e-05
AUR62001020	13rigid	0.963842	5.7499e-05
AUR62001022	19asyMt2	0.8544	0.0034492
AUR62001023	11cos	0.977314	1.4348e-05
AUR62001029	13mt	0.9874	2.4768e-06
AUR62001034	10asyMt1	0.942236	0.00023061
AUR62001038	15box2	0.80595	0.0078561
AUR62001046	15box1	0.951729	0.00013556
AUR62001056	14box1	0.959692	7.9409e-05
AUR62001060	06box2	0.83566	0.0048867
AUR62001061	06asyMt1	0.939277	0.00026728
AUR62001065	15box2	0.811256	0.00726
AUR62001066	14rigid	0.890836	0.0014959
AUR62001067	09asyMt1	0.84539	0.0041006
AUR62001070	21spike	0.920164	0.00059858
AUR62001073	09spike	0.807366	0.0076942
AUR62001081	09asyMt1	0.926345	0.00047229
AUR62001082	13hbox	0.956471	9.9757e-05
AUR62001095	20asyMt2	0.95229	0.00013094
AUR62001096	19spike	0.922793	0.00054248
AUR62001100	21asyMt2	0.969255	3.5496e-05
AUR62001101	21spike	0.937265	0.00029429
AUR62001104	14box2	0.915957	0.00069602
AUR62001106	22asyMt2	0.912498	0.00078346
AUR62001111	13mt	0.96409	5.6334e-05
AUR62001114	10mt	0.988479	1.8951e-06
AUR62001116	22asyMt2	0.93949	0.00026452
AUR62001135	17mt	0.914819	0.00072406
AUR62001139	23asyMt1	0.962524	6.3958e-05
AUR62001141	10hbox	0.943907	0.00021144
AUR62001144	01asyMt1	0.892951	0.0014129
AUR62001146	06spike	0.822251	0.0061174
AUR62001147	20rigid	0.97311	2.3816e-05
AUR62001152	02asyMt2	0.838285	0.004666
AUR62001153	15box2	0.809017	0.0075079
AUR62001155	13box2	0.916225	0.00068954
AUR62001160	20mt	0.972788	2.4678e-05
AUR62001164	02spike	0.856727	0.0032925
AUR62001169	14spike	0.888128	0.0016066
AUR62001171	13hbox	0.84032	0.0044993
AUR62001183	04asyMt1	0.942874	0.00022316
AUR62001184	05rigid	0.981476	7.8351e-06
AUR62001190	15asyMt2	0.971211	2.9184e-05
AUR62001193	08asyMt1	0.981429	7.8945e-06
AUR62001201	22rigid	0.978091	1.2931e-05
AUR62001203	16mt	0.847182	0.0039653
AUR62001205	23asyMt1	0.929851	0.00040911
AUR62001206	20asyMt2	0.974071	2.137e-05
AUR62001208	20mt	0.927393	0.00045279
AUR62001216	05spike	0.957966	8.9935e-05
AUR62001219	06mt	0.946854	0.00018024
AUR62001220	10spike	0.911845	0.00080072
AUR62001221	08mt	0.890992	0.0014897
AUR62001226	10mt	0.97791	1.3251e-05
AUR62001227	11mt	0.978953	1.1472e-05
AUR62001228	04mt	0.957321	9.4092e-05
AUR62001233	17asyMt2	0.935962	0.00031271
AUR62001238	02asyMt1	0.890075	0.0015265
AUR62001245	05spike	0.832486	0.0051623
AUR62001247	16spike	0.94693	0.00017948
AUR62001248	22asyMt1	0.870527	0.0024564
AUR62001249	10asyMt1	0.914815	0.00072416
AUR62001251	10hbox	0.915152	0.00071577
AUR62001253	18rigid	0.884303	0.0017718
AUR62001256	13asyMt1	0.975975	1.7024e-05
AUR62001258	13mt	0.993584	3.2848e-07
AUR62001259	21mt	0.928461	0.00043346
AUR62001260	10asyMt1	0.935998	0.00031218
AUR62001261	03asyMt2	0.959975	7.7761e-05
AUR62001269	15asyMt2	0.934501	0.00033422
AUR62001270	20spike	0.919115	0.000622
AUR62001274	11cos	0.982625	6.4719e-06
AUR62001275	22asyMt2	0.925262	0.00049302
AUR62001276	13box1	0.983079	5.9794e-06
AUR62001277	14cos	0.971066	2.9624e-05
AUR62001278	15hbox	0.968959	3.6523e-05
AUR62001279	11spike	0.911461	0.00081101
AUR62001281	15mt	0.960279	7.602e-05
AUR62001282	05spike	0.837709	0.0047138
AUR62001286	02spike	0.950463	0.00014636
AUR62001291	14hbox	0.969817	3.3597e-05
AUR62001297	09box2	0.891425	0.0014725
AUR62001304	23rigid	0.925657	0.0004854
AUR62001305	00cos	0.915551	0.00070595
AUR62001306	02box1	0.899432	0.0011774
AUR62001307	01box1	0.887576	0.0016298
AUR62001308	00rigid	0.949143	0.00015822
AUR62001309	00mt	0.994077	2.586e-07
AUR62001322	13rigid	0.938666	0.00027531
AUR62001324	11spike	0.83644	0.0048204
AUR62001330	14mt	0.967773	4.0832e-05
AUR62001331	17box1.5	0.97735	1.428e-05
AUR62001332	22asyMt2	0.900812	0.0011308
AUR62001334	20asyMt2	0.924622	0.00050555
AUR62001343	14box2	0.800715	0.0084734
AUR62001345	21spike	0.960683	7.3746e-05
AUR62001353	10rigid	0.951698	0.00013581
AUR62001354	02mt	0.986229	3.2307e-06
AUR62001357	12cos	0.972402	2.5733e-05
AUR62001359	00mt	0.919703	0.00060882
AUR62001360	03asyMt1	0.893526	0.0013909
AUR62001364	03mt	0.977248	1.4473e-05
AUR62001366	18asyMt2	0.952543	0.00012889
AUR62001368	10asyMt1	0.980035	9.799e-06
AUR62001369	09box2	0.878223	0.0020562
AUR62001373	15rigid	0.962514	6.4008e-05
AUR62001375	12mt	0.975277	1.8542e-05
AUR62001376	14asyMt1	0.953643	0.00012024
AUR62001379	22asyMt2	0.942094	0.00023228
AUR62001384	10asyMt1	0.902289	0.0010823
AUR62001398	05spike	0.952552	0.00012882
AUR62001399	05spike	0.971565	2.813e-05
AUR62001400	21spike	0.964118	5.6205e-05
AUR62001409	14box2	0.928423	0.00043414
AUR62001410	12box1.5	0.930953	0.00039046
AUR62001411	13box2	0.909246	0.0008719
AUR62001415	13hbox	0.934608	0.00033261
AUR62001423	09mt	0.987156	2.623e-06
AUR62001425	00box1.5	0.861761	0.0029693
AUR62001427	05asyMt1	0.958401	8.7201e-05
AUR62001433	03spike	0.987743	2.2807e-06
AUR62001434	01mt	0.868465	0.0025714
AUR62001435	08box1.5	0.956124	0.00010214
AUR62001443	11mt	0.969969	3.3098e-05
AUR62001444	13cos	0.970029	3.2901e-05
AUR62001454	10box2	0.870636	0.0024504
AUR62001455	21mt	0.974795	1.9639e-05
AUR62001456	03asyMt2	0.951791	0.00013504
AUR62001460	03spike	0.930448	0.00039894
AUR62001464	15hbox	0.955415	0.00010711
AUR62001465	17spike	0.966277	4.6737e-05
AUR62001467	11box1	0.961451	6.955e-05
AUR62001475	21box1.5	0.950633	0.00014488
AUR62001479	21spike	0.920739	0.00058601
AUR62001499	21mt	0.91881	0.0006289
AUR62001504	16box1.5	0.808823	0.0075297
AUR62001507	11mt	0.972227	2.6224e-05
AUR62001510	11mt	0.990483	1.0697e-06
AUR62001511	21spike	0.96879	3.7118e-05
AUR62001515	09mt	0.962865	6.2242e-05
AUR62001519	13rigid	0.973037	2.401e-05
AUR62001520	17box2	0.862403	0.0029296
AUR62001521	14box2	0.867626	0.0026192
AUR62001526	12rigid	0.931591	0.00037993
AUR62001527	14box1.5	0.842201	0.0043487
AUR62001532	01mt	0.907906	0.00091016
AUR62001534	17spike	0.932877	0.00035926
AUR62001538	22asyMt2	0.815886	0.0067638
AUR62001542	00rigid	0.944827	0.00020134
AUR62001543	20mt	0.943736	0.00021335
AUR62001545	12mt	0.972208	2.6278e-05
AUR62001547	05spike	0.93958	0.00026337
AUR62001560	20spike	0.858604	0.0031695
AUR62001569	02spike	0.970517	3.1331e-05
AUR62001572	11rigid	0.920246	0.0005968
AUR62001578	04spike	0.920132	0.00059929
AUR62001581	06spike	0.837715	0.0047134
AUR62001584	10spike	0.926233	0.00047441
AUR62001589	10spike	0.934617	0.00033247
AUR62001590	15cos	0.98496	4.2051e-06
AUR62001591	11asyMt1	0.921333	0.0005732
AUR62001596	08mt	0.883891	0.0017902
AUR62001601	01asyMt2	0.976052	1.686e-05
AUR62001607	02mt	0.960425	7.5194e-05
AUR62001609	09asyMt1	0.928471	0.00043328
AUR62001616	11mt	0.966329	4.6522e-05
AUR62001619	23spike	0.965117	5.1682e-05
AUR62001621	11mt	0.995898	8.5997e-08
AUR62001627	15mt	0.920813	0.00058441
AUR62001629	17asyMt2	0.979879	1.003e-05
AUR62001630	16asyMt2	0.976331	1.6282e-05
AUR62001631	11mt	0.952237	0.00013137
AUR62001633	21mt	0.972033	2.6772e-05
AUR62001636	09asyMt1	0.91188	0.00079981
AUR62001640	02asyMt2	0.983755	5.2936e-06
AUR62001641	23spike	0.982923	6.1451e-06
AUR62001643	09asyMt1	0.983088	5.9699e-06
AUR62001652	03asyMt2	0.858635	0.0031675
AUR62001653	03asyMt2	0.961421	6.9715e-05
AUR62001654	14box2	0.915307	0.00071196
AUR62001658	18asyMt2	0.963409	5.957e-05
AUR62001660	01mt	0.938408	0.00027874
AUR62001666	19asyMt1	0.805596	0.0078969
AUR62001671	11spike	0.984346	4.7388e-06
AUR62001672	10mt	0.979978	9.8823e-06
AUR62001674	05spike	0.913907	0.00074704
AUR62001675	08cos	0.9927	4.8353e-07
AUR62001679	22asyMt2	0.908399	0.00089595
AUR62001683	11mt	0.979009	1.138e-05
AUR62001684	01mt	0.909973	0.00085161
AUR62001688	10asyMt1	0.889914	0.001533
AUR62001690	10asyMt1	0.987862	2.2154e-06
AUR62001698	13box2	0.871924	0.0023803
AUR62001699	11mt	0.991916	6.5639e-07
AUR62001700	02spike	0.957171	9.5078e-05
AUR62001701	01asyMt2	0.890435	0.0015119
AUR62001704	11mt	0.979953	9.9192e-06
AUR62001705	12rigid	0.934712	0.00033105
AUR62001706	03asyMt1	0.961081	7.1552e-05
AUR62001707	03asyMt1	0.84265	0.0043131
AUR62001708	15asyMt2	0.94912	0.00015843
AUR62001712	11mt	0.943273	0.00021859
AUR62001718	06asyMt1	0.914016	0.00074427
AUR62001720	06asyMt1	0.88266	0.0018459
AUR62001721	07spike	0.951396	0.00013835
AUR62001727	21spike	0.937133	0.00029612
AUR62001731	20box2	0.865352	0.0027516
AUR62001742	23rigid	0.946656	0.00018223
AUR62001743	22box1.5	0.866146	0.0027049
AUR62001746	17rigid	0.932095	0.00037173
AUR62001747	01cos	0.919294	0.00061795
AUR62001756	02asyMt1	0.968518	3.8089e-05
AUR62001757	12box1	0.967497	4.1883e-05
AUR62001759	02asyMt1	0.98688	2.7952e-06
AUR62001761	21spike	0.922478	0.00054901
AUR62001769	21box1.5	0.941698	0.00023701
AUR62001776	14spike	0.904064	0.0010258
AUR62001779	08asyMt1	0.969447	3.4841e-05
AUR62001782	14box1.5	0.839096	0.0045991
AUR62001785	10asyMt1	0.944015	0.00021024
AUR62001794	14box2	0.874699	0.0022338
AUR62001795	05spike	0.96387	5.7366e-05
AUR62001799	14box1.5	0.839035	0.0046041
AUR62001800	11rigid	0.95188	0.0001343
AUR62001804	05spike	0.956182	0.00010174
AUR62001806	11rigid	0.99088	9.4187e-07
AUR62001808	18hbox	0.994671	1.8836e-07
AUR62001809	22spike	0.976939	1.5067e-05
AUR62001817	12mt	0.989437	1.4615e-06
AUR62001820	10spike	0.849304	0.0038089
AUR62001822	18asyMt1	0.948303	0.00016608
AUR62001823	10rigid	0.996719	4.4036e-08
AUR62001827	08box2	0.900162	0.0011526
AUR62001828	10spike	0.944137	0.00020888
AUR62001830	11rigid	0.839517	0.0045646
AUR62001839	07asyMt1	0.942539	0.00022705
AUR62001844	13box2	0.881056	0.0019203
AUR62001846	05asyMt1	0.988626	1.8236e-06
AUR62001849	01spike	0.923823	0.00052148
AUR62001851	02spike	0.93371	0.00034626
AUR62001852	01cos	0.943368	0.00021751
AUR62001853	17asyMt1	0.994702	1.852e-07
AUR62001855	11mt	0.969694	3.4007e-05
AUR62001863	06asyMt1	0.950397	0.00014694
AUR62001866	00hbox	0.964945	5.2439e-05
AUR62001869	11rigid	0.954403	0.00011448
AUR62001880	07cos	0.995673	1.0092e-07
AUR62001881	07rigid	0.971261	2.9034e-05
AUR62001884	11asyMt1	0.956131	0.00010209
AUR62001887	21mt	0.936518	0.00030475
AUR62001888	09mt	0.938262	0.0002807
AUR62001892	10asyMt1	0.958857	8.4389e-05
AUR62001903	05spike	0.837743	0.004711
AUR62001925	10box1.5	0.981789	7.4461e-06
AUR62001926	04mt	0.990553	1.0464e-06
AUR62001930	03spike	0.934302	0.00033723
AUR62001932	10asyMt2	0.827811	0.0055858
AUR62001933	03mt	0.980569	9.0369e-06
AUR62001939	01mt	0.826303	0.0057269
AUR62001953	14spike	0.870081	0.002481
AUR62001954	04asyMt1	0.929062	0.00042281
AUR62001955	10box2	0.925055	0.00049706
AUR62001961	12rigid	0.987336	2.5147e-06
AUR62001964	22spike	0.975469	1.8115e-05
AUR62001966	11rigid	0.977384	1.4216e-05
AUR62001967	14rigid	0.945399	0.00019523
AUR62001970	12mt	0.948586	0.0001634
AUR62001972	05spike	0.92227	0.00055336
AUR62001976	11spike	0.804069	0.0080745
AUR62001979	11mt	0.933203	0.00035414
AUR62001986	18asyMt2	0.831989	0.0052063
AUR62001987	21mt	0.970813	3.0403e-05
AUR62001990	17box1.5	0.948053	0.00016847
AUR62001996	17mt	0.943996	0.00021045
AUR62002002	06asyMt1	0.967824	4.064e-05
AUR62002005	17mt	0.95515	0.00010901
AUR62002006	23box1.5	0.842274	0.0043429
AUR62002007	01mt	0.963511	5.908e-05
AUR62002008	10asyMt1	0.961486	6.9362e-05
AUR62002011	21asyMt2	0.963603	5.8638e-05
AUR62002012	05spike	0.833597	0.0050647
AUR62002014	05asyMt1	0.902155	0.0010867
AUR62002021	10mt	0.958475	8.6737e-05
AUR62002024	20asyMt1	0.926492	0.00046952
AUR62002031	01spike	0.948109	0.00016793
AUR62002036	14mt	0.944925	0.0002003
AUR62002039	14spike	0.909554	0.00086325
AUR62002045	20spike	0.929734	0.00041113
AUR62002046	18asyMt1	0.962984	6.1654e-05
AUR62002047	17box1	0.937038	0.00029744
AUR62002048	21asyMt2	0.960937	7.2345e-05
AUR62002049	20spike	0.852762	0.0035623
AUR62002051	18asyMt2	0.955538	0.00010624
AUR62002053	12mt	0.957648	9.1969e-05
AUR62002054	11spike	0.920817	0.00058432
AUR62002055	12spike	0.93392	0.00034304
AUR62002061	08asyMt1	0.943203	0.00021939
AUR62002063	10rigid	0.989361	1.4934e-06
AUR62002064	02asyMt2	0.864222	0.002819
AUR62002068	12rigid	0.911641	0.00080617
AUR62002070	22asyMt1	0.834137	0.0050178
AUR62002076	11mt	0.947018	0.0001786
AUR62002083	01spike	0.980616	8.9717e-06
AUR62002085	17asyMt2	0.966261	4.68e-05
AUR62002086	10mt	0.941893	0.00023468
AUR62002088	02box1	0.823006	0.0060433
AUR62002089	15mt	0.880073	0.0019668
AUR62002094	10spike	0.902175	0.001086
AUR62002098	09asyMt2	0.992189	5.9225e-07
AUR62002107	13rigid	0.966234	4.6913e-05
AUR62002131	17asyMt2	0.948774	0.00016164
AUR62002133	14box1.5	0.802148	0.0083015
AUR62002135	21spike	0.977973	1.3139e-05
AUR62002136	18asyMt2	0.826541	0.0057046
AUR62002145	05spike	0.928614	0.00043074
AUR62002149	20spike	0.965092	5.1792e-05
AUR62002150	01mt	0.951522	0.00013729
AUR62002157	19asyMt1	0.967374	4.2354e-05
AUR62002158	06mt	0.964135	5.6125e-05
AUR62002160	16box1.5	0.873652	0.0022883
AUR62002162	10spike	0.960779	7.3216e-05
AUR62002166	00asyMt1	0.916865	0.0006742
AUR62002171	22spike	0.927344	0.00045368
AUR62002177	18asyMt2	0.957789	9.1058e-05
AUR62002178	21spike	0.93804	0.00028368
AUR62002181	09mt	0.932196	0.0003701
AUR62002183	11box1.5	0.832039	0.0052019
AUR62002186	09asyMt1	0.868628	0.0025622
AUR62002189	10spike	0.98208	7.0974e-06
AUR62002192	10spike	0.963044	6.1357e-05
AUR62002193	07asyMt2	0.851384	0.0036593
AUR62002194	00box1.5	0.92537	0.00049093
AUR62002195	15box2	0.810261	0.0073695
AUR62002199	16hbox	0.985484	3.7819e-06
AUR62002207	10hbox	0.975467	1.8119e-05
AUR62002223	22asyMt2	0.929879	0.00040862
AUR62002226	21asyMt1	0.835547	0.0048963
AUR62002227	02spike	0.943749	0.00021321
AUR62002228	11asyMt1	0.97288	2.443e-05
AUR62002229	11spike	0.914062	0.0007431
AUR62002230	13mt	0.926876	0.00046233
AUR62002231	09asyMt1	0.981096	8.325e-06
AUR62002239	15mt	0.913783	0.0007502
AUR62002240	15asyMt2	0.936917	0.00029914
AUR62002246	21spike	0.91563	0.00070402
AUR62002253	13hbox	0.939758	0.00026109
AUR62002259	22asyMt2	0.970324	3.1946e-05
AUR62002260	22asyMt2	0.852128	0.0036067
AUR62002262	20box1	0.97155	2.8174e-05
AUR62002263	16hbox	0.975732	1.7542e-05
AUR62002269	15hbox	0.904894	0.0010001
AUR62002271	11spike	0.933237	0.0003536
AUR62002274	14spike	0.921113	0.00057793
AUR62002275	07box1	0.978194	1.2749e-05
AUR62002276	02cos	0.903117	0.0010557
AUR62002281	21spike	0.85371	0.0034966
AUR62002284	21spike	0.984514	4.5887e-06
AUR62002293	12mt	0.98671	2.9048e-06
AUR62002298	21spike	0.977018	1.4913e-05
AUR62002299	09box1	0.93864	0.00027566
AUR62002305	22asyMt2	0.862917	0.002898
AUR62002307	15spike	0.810126	0.0073845
AUR62002308	01mt	0.940671	0.00024957
AUR62002312	05spike	0.94245	0.00022809
AUR62002314	05spike	0.936255	0.0003085
AUR62002318	14box2	0.832268	0.0051816
AUR62002320	20spike	0.905059	0.000995
AUR62002321	12box1.5	0.920367	0.00059414
AUR62002325	04asyMt1	0.937659	0.00028887
AUR62002328	00asyMt1	0.966386	4.6287e-05
AUR62002334	14box2	0.889121	0.0015654
AUR62002337	21mt	0.904589	0.0010095
AUR62002342	12asyMt1	0.8973	0.0012519
AUR62002343	15asyMt2	0.812743	0.0070982
AUR62002349	00mt	0.990149	1.1863e-06
AUR62002350	01mt	0.882122	0.0018707
AUR62002352	04spike	0.847891	0.0039126
AUR62002353	01box1	0.945223	0.0001971
AUR62002355	05spike	0.874645	0.0022366
AUR62002361	11spike	0.94419	0.0002083
AUR62002366	14mt	0.925513	0.00048817
AUR62002368	11mt	0.946009	0.00018885
AUR62002377	10rigid	0.949132	0.00015831
AUR62002393	16rigid	0.930079	0.00040521
AUR62002395	11spike	0.868853	0.0025495
AUR62002398	14box1.5	0.9392	0.00026829
AUR62002403	16hbox	0.892491	0.0014307
AUR62002412	11mt	0.910429	0.00083902
AUR62002416	08box1	0.967059	4.3584e-05
AUR62002418	14box1	0.985121	4.0719e-06
AUR62002419	10mt	0.969309	3.5311e-05
AUR62002427	14hbox	0.921688	0.00056563
AUR62002432	00asyMt1	0.896294	0.001288
AUR62002433	00mt	0.944691	0.00020282
AUR62002440	13mt	0.972691	2.494e-05
AUR62002441	12mt	0.964432	5.4758e-05
AUR62002446	22asyMt1	0.946433	0.00018449
AUR62002461	11spike	0.945464	0.00019455
AUR62002474	23asyMt1	0.850165	0.0037465
AUR62002484	21spike	0.939565	0.00026356
AUR62002485	20spike	0.950101	0.00014955
AUR62002489	16rigid	0.984675	4.4478e-06
AUR62002490	12spike	0.958812	8.4664e-05
AUR62002491	14rigid	0.981252	8.1212e-06
AUR62002492	17asyMt2	0.973548	2.2681e-05
AUR62002497	12rigid	0.846021	0.0040527
AUR62002506	20asyMt2	0.944826	0.00020135
AUR62002510	20spike	0.933892	0.00034347
AUR62002512	05asyMt1	0.983424	5.623e-06
AUR62002517	21spike	0.88762	0.0016279
AUR62002522	00mt	0.935869	0.00031405
AUR62002534	22mt	0.974146	2.1184e-05
AUR62002535	23mt	0.974138	2.1205e-05
AUR62002539	16box1	0.96458	5.4083e-05
AUR62002541	13cos	0.993855	2.8869e-07
AUR62002543	22asyMt2	0.965428	5.0322e-05
AUR62002550	22spike	0.984719	4.409e-06
AUR62002553	00box1.5	0.947556	0.00017329
AUR62002555	23mt	0.989298	1.5199e-06
AUR62002558	03asyMt1	0.924877	0.00050054
AUR62002574	19mt	0.987988	2.1469e-06
AUR62002580	00asyMt1	0.849771	0.003775
AUR62002581	22asyMt2	0.835788	0.0048757
AUR62002591	15hbox	0.911616	0.00080685
AUR62002592	19mt	0.968569	3.7905e-05
AUR62002593	22asyMt2	0.842168	0.0043513
AUR62002604	11hbox	0.964748	5.3322e-05
AUR62002606	17cos	0.978389	1.2413e-05
AUR62002608	15mt	0.900829	0.0011303
AUR62002609	20spike	0.85529	0.0033887
AUR62002610	11rigid	0.906143	0.00096211
AUR62002619	16rigid	0.909306	0.00087022
AUR62002623	11mt	0.93863	0.00027578
AUR62002633	15hbox	0.944758	0.00020209
AUR62002634	17asyMt2	0.906403	0.00095432
AUR62002638	12rigid	0.988765	1.7579e-06
AUR62002639	09asyMt1	0.94959	0.00015413
AUR62002641	12mt	0.952156	0.00013203
AUR62002656	21mt	0.935634	0.00031745
AUR62002674	05spike	0.884985	0.0017416
AUR62002675	00rigid	0.938271	0.00028057
AUR62002679	18asyMt2	0.884004	0.0017851
AUR62002682	20spike	0.87848	0.0020437
AUR62002686	03mt	0.977887	1.3292e-05
AUR62002687	22mt	0.967593	4.1514e-05
AUR62002694	10spike	0.939035	0.00027045
AUR62002695	22spike	0.923185	0.00053442
AUR62002696	20mt	0.973518	2.2757e-05
AUR62002704	13hbox	0.967495	4.1891e-05
AUR62002705	11asyMt1	0.983579	5.4666e-06
AUR62002707	07mt	0.956205	0.00010158
AUR62002713	12mt	0.979853	1.0069e-05
AUR62002719	01asyMt2	0.850391	0.0037302
AUR62002722	21asyMt2	0.837223	0.0047545
AUR62002726	23asyMt2	0.901646	0.0011033
AUR62002738	02spike	0.932672	0.0003625
AUR62002740	01mt	0.966097	4.748e-05
AUR62002741	16rigid	0.883465	0.0018094
AUR62002755	14box2	0.85826	0.0031918
AUR62002758	22rigid	0.978939	1.1493e-05
AUR62002762	13box2	0.860581	0.0030432
AUR62002766	21spike	0.973281	2.3369e-05
AUR62002767	11asyMt1	0.9551	0.00010937
AUR62002771	14box2	0.906469	0.00095236
AUR62002781	21spike	0.845478	0.004094
AUR62002791	22asyMt2	0.909494	0.00086493
AUR62002793	21asyMt2	0.985098	4.0904e-06
AUR62002795	11asyMt1	0.87942	0.0019981
AUR62002797	11spike	0.971941	2.7037e-05
AUR62002802	00mt	0.870396	0.0024636
AUR62002805	09asyMt1	0.906419	0.00095387
AUR62002812	22rigid	0.957215	9.4786e-05
AUR62002815	14mt	0.960702	7.3641e-05
AUR62002823	21rigid	0.966202	4.7045e-05
AUR62002824	00cos	0.972192	2.6321e-05
AUR62002828	10asyMt1	0.965259	5.1057e-05
AUR62002829	14box1.5	0.984263	4.814e-06
AUR62002834	11mt	0.961314	7.0291e-05
AUR62002840	16rigid	0.958604	8.5944e-05
AUR62002843	14box2	0.980695	8.8634e-06
AUR62002848	23spike	0.926592	0.00046765
AUR62002851	00asyMt1	0.852603	0.0035735
AUR62002867	21asyMt2	0.987946	2.1697e-06
AUR62002869	17spike	0.907722	0.00091548
AUR62002874	21asyMt1	0.939856	0.00025983
AUR62002880	13rigid	0.943766	0.00021302
AUR62002885	00asyMt2	0.928963	0.00042455
AUR62002890	23spike	0.954894	0.00011087
AUR62002892	22asyMt2	0.970143	3.2528e-05
AUR62002906	22spike	0.96411	5.6244e-05
AUR62002909	03mt	0.983117	5.9397e-06
AUR62002915	21spike	0.950827	0.00014319
AUR62002918	15spike	0.82	0.0063413
AUR62002919	15cos	0.986203	3.2489e-06
AUR62002921	02box1.5	0.804521	0.0080217
AUR62002922	14box2	0.958801	8.473e-05
AUR62002927	13box1.5	0.923537	0.00052726
AUR62002929	22spike	0.809965	0.0074023
AUR62002934	15hbox	0.918469	0.0006367
AUR62002941	11rigid	0.91905	0.00062347
AUR62002943	03asyMt2	0.972141	2.6466e-05
AUR62002946	08asyMt1	0.886575	0.0016724
AUR62002955	10box1	0.922093	0.00055707
AUR62002959	08asyMt1	0.962767	6.273e-05
AUR62002962	02spike	0.914288	0.00073738
AUR62002997	09box1	0.923557	0.00052685
AUR62002998	09box1	0.891613	0.001465
AUR62003007	13asyMt2	0.8356	0.0048918
AUR62003008	14mt	0.955066	0.00010962
AUR62003011	00cos	0.963865	5.7391e-05
AUR62003012	22spike	0.968248	3.9067e-05
AUR62003013	01asyMt2	0.930508	0.00039793
AUR62003015	10box1.5	0.916077	0.00069312
AUR62003016	22asyMt2	0.97452	2.0286e-05
AUR62003018	09asyMt1	0.925869	0.00048134
AUR62003021	22asyMt2	0.93279	0.00036063
AUR62003035	15mt	0.98051	9.1201e-06
AUR62003041	14box1.5	0.950421	0.00014673
AUR62003042	16asyMt2	0.908479	0.00089366
AUR62003043	10mt	0.960142	7.6801e-05
AUR62003044	11asyMt1	0.842208	0.0043481
AUR62003047	15box1	0.97958	1.0481e-05
AUR62003057	01mt	0.934337	0.0003367
AUR62003058	00cos	0.979323	1.088e-05
AUR62003063	23mt	0.977994	1.3102e-05
AUR62003067	22spike	0.938246	0.00028091
AUR62003072	23box1.5	0.821666	0.006175
AUR62003075	01box1	0.894613	0.0013499
AUR62003078	04asyMt1	0.988562	1.8546e-06
AUR62003083	12cos	0.967514	4.1818e-05
AUR62003084	21spike	0.810819	0.007308
AUR62003085	12mt	0.963316	6.0021e-05
AUR62003090	10asyMt1	0.909581	0.0008625
AUR62003093	22asyMt1	0.988016	2.1321e-06
AUR62003098	23asyMt2	0.929458	0.0004159
AUR62003102	10hbox	0.934496	0.0003343
AUR62003103	12rigid	0.917395	0.00066164
AUR62003112	22asyMt2	0.802478	0.0082622
AUR62003117	22box1.5	0.947282	0.00017598
AUR62003119	19asyMt1	0.914644	0.00072842
AUR62003121	12cos	0.929507	0.00041506
AUR62003125	15asyMt1	0.888004	0.0016118
AUR62003130	07asyMt1	0.94704	0.00017837
AUR62003131	07mt	0.973007	2.4089e-05
AUR62003135	14hbox	0.944291	0.00020718
AUR62003136	14asyMt1	0.95205	0.0001329
AUR62003137	21spike	0.893372	0.0013968
AUR62003140	09mt	0.97872	1.1854e-05
AUR62003141	10box1.5	0.967336	4.2503e-05
AUR62003146	17box1	0.924656	0.00050487
AUR62003147	21spike	0.945638	0.00019272
AUR62003149	05spike	0.957175	9.5048e-05
AUR62003150	05spike	0.908297	0.00089888
AUR62003159	15box2	0.89044	0.0015117
AUR62003161	11spike	0.85325	0.0035284
AUR62003162	07box1.5	0.929083	0.00042244
AUR62003171	20rigid	0.97215	2.644e-05
AUR62003173	11rigid	0.959054	8.3196e-05
AUR62003177	22asyMt2	0.915716	0.0007019
AUR62003180	08asyMt1	0.860377	0.003056
AUR62003189	11mt	0.828205	0.0055493
AUR62003200	12rigid	0.976146	1.6665e-05
AUR62003201	13cos	0.931265	0.00038528
AUR62003203	02spike	0.98351	5.5356e-06
AUR62003204	12box1.5	0.907672	0.00091695
AUR62003205	21spike	0.929275	0.00041909
AUR62003206	22mt	0.974641	1.9999e-05
AUR62003214	15hbox	0.943047	0.00022117
AUR62003217	01box1	0.972229	2.6218e-05
AUR62003223	09spike	0.987539	2.396e-06
AUR62003224	09spike	0.960744	7.3408e-05
AUR62003225	08spike	0.94544	0.0001948
AUR62003227	07spike	0.896696	0.0012735
AUR62003228	23asyMt1	0.925167	0.00049488
AUR62003233	10asyMt1	0.944453	0.00020541
AUR62003234	00spike	0.969398	3.5004e-05
AUR62003235	09asyMt1	0.883872	0.0017911
AUR62003236	02asyMt2	0.88507	0.0017378
AUR62003241	11rigid	0.955953	0.00010333
AUR62003244	11mt	0.970128	3.2578e-05
AUR62003246	14hbox	0.934926	0.00032786
AUR62003253	10spike	0.935011	0.0003266
AUR62003254	07spike	0.931429	0.00038258
AUR62003255	05asyMt1	0.941932	0.00023421
AUR62003256	11asyMt2	0.896877	0.001267
AUR62003257	13rigid	0.975653	1.7712e-05
AUR62003259	02asyMt2	0.842411	0.004332
AUR62003262	23spike	0.973549	2.2676e-05
AUR62003264	12rigid	0.910204	0.00084521
AUR62003273	00box1	0.841287	0.0044214
AUR62003282	21mt	0.950847	0.00014302
AUR62003286	21asyMt2	0.938285	0.00028039
AUR62003287	15asyMt2	0.97013	3.2572e-05
AUR62003288	14rigid	0.942687	0.00022533
AUR62003292	13mt	0.879425	0.0019978
AUR62003293	11rigid	0.972849	2.4511e-05
AUR62003294	12spike	0.915996	0.00069509
AUR62003302	14box1.5	0.835275	0.0049196
AUR62003303	02asyMt1	0.909657	0.0008604
AUR62003306	21mt	0.958192	8.8507e-05
AUR62003309	20box1.5	0.976846	1.5248e-05
AUR62003317	13box2	0.826209	0.0057358
AUR62003319	01mt	0.91291	0.0007727
AUR62003321	16asyMt2	0.965439	5.0273e-05
AUR62003323	22asyMt2	0.883258	0.0018188
AUR62003328	09spike	0.837599	0.004723
AUR62003333	03spike	0.923106	0.00053604
AUR62003336	03asyMt2	0.970045	3.2847e-05
AUR62003338	02asyMt2	0.968966	3.6496e-05
AUR62003343	12rigid	0.983126	5.93e-06
AUR62003347	09spike	0.883984	0.001786
AUR62003350	22spike	0.948221	0.00016686
AUR62003355	10asyMt1	0.926826	0.00046327
AUR62003357	13box2	0.899846	0.0011634
AUR62003362	13cos	0.992248	5.7897e-07
AUR62003364	10asyMt1	0.913468	0.00075827
AUR62003368	01spike	0.92762	0.00044862
AUR62003369	10spike	0.924182	0.00051428
AUR62003370	15box2	0.902647	0.0010708
AUR62003376	10asyMt1	0.990119	1.197e-06
AUR62003377	09spike	0.9407	0.0002492
AUR62003381	15hbox	0.961211	7.0846e-05
AUR62003386	15box2	0.885562	0.0017163
AUR62003390	23rigid	0.960445	7.5081e-05
AUR62003397	12mt	0.985087	4.0998e-06
AUR62003402	14asyMt1	0.968245	3.908e-05
AUR62003403	14mt	0.983636	5.4101e-06
AUR62003416	10spike	0.821164	0.0062249
AUR62003421	20asyMt2	0.908036	0.00090639
AUR62003427	11spike	0.967475	4.1966e-05
AUR62003429	13box2	0.900777	0.001132
AUR62003431	22asyMt2	0.974907	1.9381e-05
AUR62003432	14cos	0.970718	3.0699e-05
AUR62003433	00mt	0.811417	0.0072424
AUR62003434	21spike	0.940977	0.00024578
AUR62003435	09spike	0.946539	0.00018342
AUR62003438	14hbox	0.95842	8.7079e-05
AUR62003439	09spike	0.858825	0.0031552
AUR62003441	04spike	0.81195	0.0071842
AUR62003442	07asyMt1	0.96644	4.6065e-05
AUR62003443	10rigid	0.95429	0.00011533
AUR62003446	20rigid	0.977387	1.4209e-05
AUR62003461	16asyMt1	0.876286	0.0021527
AUR62003462	16spike	0.945794	0.00019108
AUR62003466	21spike	0.985928	3.4466e-06
AUR62003467	21spike	0.958899	8.4135e-05
AUR62003475	11rigid	0.956018	0.00010287
AUR62003478	12rigid	0.953443	0.00012178
AUR62003482	11mt	0.978819	1.1691e-05
AUR62003485	16asyMt2	0.863864	0.0028406
AUR62003486	02asyMt2	0.97062	3.1005e-05
AUR62003487	21mt	0.913378	0.00076058
AUR62003489	14mt	0.934818	0.00032946
AUR62003504	21box1.5	0.973219	2.3529e-05
AUR62003506	22asyMt2	0.836279	0.0048341
AUR62003507	10asyMt1	0.941984	0.00023359
AUR62003511	23asyMt1	0.896782	0.0012704
AUR62003517	07box1	0.954661	0.00011257
AUR62003527	23asyMt2	0.984093	4.9717e-06
AUR62003528	23asyMt1	0.960453	7.5038e-05
AUR62003529	07asyMt1	0.952243	0.00013132
AUR62003531	15rigid	0.951085	0.00014099
AUR62003537	17mt	0.978921	1.1522e-05
AUR62003544	15box2	0.859724	0.0030975
AUR62003551	22asyMt2	0.928552	0.00043184
AUR62003554	11rigid	0.925869	0.00048133
AUR62003557	19asyMt2	0.804645	0.0080073
AUR62003561	20cos	0.981687	7.5722e-06
AUR62003562	16mt	0.987269	2.5545e-06
AUR62003564	13rigid	0.881017	0.0019221
AUR62003565	22spike	0.950356	0.0001473
AUR62003568	11asyMt1	0.892074	0.001447
AUR62003569	17spike	0.932427	0.0003664
AUR62003576	12mt	0.980312	9.3989e-06
AUR62003585	10asyMt1	0.967495	4.1891e-05
AUR62003586	03asyMt2	0.931475	0.00038182
AUR62003587	14cos	0.963868	5.7378e-05
AUR62003594	16asyMt2	0.969812	3.3614e-05
AUR62003599	10box2	0.924697	0.00050407
AUR62003601	09mt	0.968941	3.6586e-05
AUR62003605	14box1.5	0.931538	0.0003808
AUR62003608	00box2	0.909863	0.00085465
AUR62003616	22asyMt2	0.930719	0.00039437
AUR62003620	08mt	0.933066	0.00035628
AUR62003624	10spike	0.829452	0.0054347
AUR62003625	06asyMt1	0.94383	0.00021229
AUR62003626	11mt	0.985042	4.1367e-06
AUR62003631	11mt	0.9109	0.00082615
AUR62003645	05spike	0.939781	0.00026079
AUR62003646	08box1.5	0.875585	0.0021883
AUR62003657	23mt	0.987423	2.4634e-06
AUR62003664	10spike	0.947243	0.00017637
AUR62003665	22mt	0.98098	8.4791e-06
AUR62003668	22spike	0.932988	0.00035751
AUR62003670	23asyMt1	0.930543	0.00039733
AUR62003671	17asyMt2	0.928855	0.00042646
AUR62003673	21spike	0.972089	2.6614e-05
AUR62003674	23asyMt1	0.895562	0.0013147
AUR62003677	23asyMt2	0.96679	4.4652e-05
AUR62003679	15box1	0.950359	0.00014727
AUR62003681	16rigid	0.866726	0.0026711
AUR62003684	17spike	0.908081	0.00090511
AUR62003689	17rigid	0.932684	0.00036231
AUR62003690	09spike	0.867459	0.0026288
AUR62003693	01mt	0.903787	0.0010345
AUR62003699	15box2	0.802481	0.0082619
AUR62003700	08asyMt1	0.935675	0.00031685
AUR62003702	14rigid	0.952823	0.00012665
AUR62003707	14asyMt2	0.968106	3.9592e-05
AUR62003710	10asyMt1	0.965938	4.8147e-05
AUR62003713	02spike	0.991211	8.4292e-07
AUR62003718	02spike	0.9308	0.00039302
AUR62003727	11box1.5	0.982237	6.9132e-06
AUR62003730	11spike	0.926858	0.00046267
AUR62003733	20asyMt1	0.814205	0.0069414
AUR62003734	11mt	0.964088	5.6346e-05
AUR62003736	09asyMt1	0.928185	0.00043839
AUR62003737	02asyMt1	0.941827	0.00023546
AUR62003738	15box2	0.916719	0.00067767
AUR62003739	16hbox	0.962717	6.298e-05
AUR62003741	12rigid	0.937499	0.00029106
AUR62003742	16rigid	0.936211	0.00030913
AUR62003747	20asyMt2	0.972953	2.4233e-05
AUR62003749	18asyMt1	0.935415	0.00032065
AUR62003750	21spike	0.930841	0.00039234
AUR62003751	11mt	0.984959	4.2056e-06
AUR62003758	14spike	0.890721	0.0015005
AUR62003765	17spike	0.854054	0.0034729
AUR62003766	23rigid	0.902875	0.0010635
AUR62003767	01mt	0.966457	4.5995e-05
AUR62003772	09asyMt1	0.942303	0.00022982
AUR62003773	01asyMt1	0.961806	6.7668e-05
AUR62003774	03spike	0.925168	0.00049484
AUR62003776	23spike	0.900903	0.0011278
AUR62003778	09spike	0.943956	0.0002109
AUR62003780	06asyMt1	0.960825	7.296e-05
AUR62003788	06spike	0.913004	0.00077025
AUR62003790	05spike	0.833397	0.0050822
AUR62003791	21asyMt2	0.846844	0.0039907
AUR62003794	11mt	0.95457	0.00011325
AUR62003795	03asyMt2	0.878339	0.0020505
AUR62003797	16spike	0.957407	9.3528e-05
AUR62003800	06asyMt1	0.967354	4.2432e-05
AUR62003805	17spike	0.863128	0.0028851
AUR62003807	22asyMt2	0.94733	0.00017551
AUR62003808	14box1	0.956159	0.0001019
AUR62003810	12asyMt1	0.97687	1.5201e-05
AUR62003813	21asyMt2	0.914245	0.00073846
AUR62003815	00box1	0.949938	0.000151
AUR62003817	21spike	0.821278	0.0062135
AUR62003822	06spike	0.843348	0.0042584
AUR62003830	09hbox	0.920509	0.00059102
AUR62003831	02box1	0.852264	0.0035972
AUR62003839	13rigid	0.97363	2.2472e-05
AUR62003840	11mt	0.975977	1.7018e-05
AUR62003841	02spike	0.953337	0.0001226
AUR62003842	21spike	0.968596	3.7809e-05
AUR62003843	12rigid	0.976833	1.5273e-05
AUR62003845	12rigid	0.978504	1.2218e-05
AUR62003847	12rigid	0.948165	0.00016739
AUR62003852	12box1	0.974442	2.047e-05
AUR62003854	14asyMt1	0.836165	0.0048437
AUR62003861	20mt	0.971926	2.708e-05
AUR62003862	20mt	0.963557	5.8856e-05
AUR62003864	13box2	0.844011	0.0042067
AUR62003877	03mt	0.965644	4.9392e-05
AUR62003878	10asyMt2	0.924881	0.00050046
AUR62003884	04mt	0.984478	4.6205e-06
AUR62003885	08box2	0.896005	0.0012985
AUR62003888	04spike	0.952395	0.00013009
AUR62003891	04spike	0.969774	3.3741e-05
AUR62003910	14asyMt2	0.809922	0.0074071
AUR62003913	06spike	0.880007	0.0019699
AUR62003914	14box2	0.917844	0.00065113
AUR62003916	18spike	0.874596	0.0022391
AUR62003922	23asyMt2	0.924006	0.0005178
AUR62003924	16rigid	0.957911	9.0283e-05
AUR62003925	11box1.5	0.949992	0.00015052
AUR62003926	22asyMt2	0.86789	0.0026041
AUR62003928	14box2	0.81009	0.0073885
AUR62003933	21asyMt2	0.885841	0.0017041
AUR62003934	10spike	0.974917	1.9357e-05
AUR62003937	08spike	0.958771	8.4914e-05
AUR62003938	22asyMt1	0.972731	2.4831e-05
AUR62003939	23asyMt1	0.950521	0.00014586
AUR62003942	22spike	0.952671	0.00012786
AUR62003944	16mt	0.988315	1.9767e-06
AUR62003945	22asyMt2	0.902184	0.0010857
AUR62003946	09asyMt1	0.981394	7.9396e-06
AUR62003947	12rigid	0.971145	2.9385e-05
AUR62003953	10box1	0.901879	0.0010957
AUR62003954	10mt	0.912326	0.000788
AUR62003956	18asyMt2	0.946711	0.00018168
AUR62003959	11spike	0.996204	6.817e-08
AUR62003960	08box2	0.929162	0.00042105
AUR62003965	09mt	0.906148	0.00096196
AUR62003971	10box2	0.852643	0.0035706
AUR62003973	08box2	0.849785	0.0037739
AUR62003982	12cos	0.978014	1.3067e-05
AUR62003983	23cos	0.965342	5.0697e-05
AUR62003986	23asyMt1	0.891915	0.0014532
AUR62003991	12spike	0.845967	0.0040568
AUR62003996	00spike	0.962314	6.5025e-05
AUR62003997	00asyMt1	0.904158	0.0010229
AUR62004012	23asyMt1	0.904634	0.0010081
AUR62004013	14box1	0.954192	0.00011607
AUR62004021	23rigid	0.97257	2.527e-05
AUR62004023	18rigid	0.906404	0.00095432
AUR62004024	15box1.5	0.919098	0.00062238
AUR62004026	19asyMt1	0.965331	5.0741e-05
AUR62004029	01mt	0.949392	0.00015593
AUR62004030	11spike	0.872341	0.0023579
AUR62004038	16hbox	0.925103	0.00049612
AUR62004045	11asyMt2	0.955014	0.00010999
AUR62004048	03spike	0.946674	0.00018205
AUR62004052	14asyMt2	0.911805	0.0008018
AUR62004057	11mt	0.964734	5.3387e-05
AUR62004060	00asyMt1	0.927075	0.00045865
AUR62004061	21spike	0.938069	0.0002833
AUR62004062	20spike	0.882632	0.0018472
AUR62004063	11mt	0.979538	1.0546e-05
AUR62004065	22asyMt2	0.96496	5.2372e-05
AUR62004066	22asyMt2	0.9241	0.00051592
AUR62004070	12rigid	0.976916	1.511e-05
AUR62004071	10mt	0.977486	1.4025e-05
AUR62004074	10box1	0.822268	0.0061157
AUR62004075	09box1.5	0.959129	8.2745e-05
AUR62004077	07asyMt1	0.90295	0.0010611
AUR62004081	21asyMt2	0.973553	2.2667e-05
AUR62004088	01mt	0.935823	0.0003147
AUR62004094	00mt	0.95706	9.5808e-05
AUR62004095	21asyMt2	0.957532	9.2714e-05
AUR62004098	21spike	0.859469	0.0031138
AUR62004100	00hbox	0.984373	4.7145e-06
AUR62004102	21spike	0.992233	5.824e-07
AUR62004103	14cos	0.975394	1.828e-05
AUR62004107	05spike	0.876946	0.0021195
AUR62004109	22spike	0.969081	3.6097e-05
AUR62004115	18box1	0.907794	0.00091339
AUR62004121	22asyMt2	0.919068	0.00062305
AUR62004122	02spike	0.899345	0.0011804
AUR62004125	22spike	0.946647	0.00018233
AUR62004131	16spike	0.926046	0.00047796
AUR62004141	22rigid	0.980343	9.3544e-06
AUR62004144	22asyMt2	0.930794	0.00039312
AUR62004148	14mt	0.901542	0.0011067
AUR62004153	23asyMt1	0.918756	0.00063015
AUR62004154	23asyMt1	0.902429	0.0010778
AUR62004168	10asyMt2	0.832929	0.0051233
AUR62004169	04asyMt1	0.969659	3.4126e-05
AUR62004184	17rigid	0.982334	6.8003e-06
AUR62004188	21spike	0.958092	8.9133e-05
AUR62004198	22asyMt2	0.973252	2.3445e-05
AUR62004206	15asyMt2	0.910083	0.00084855
AUR62004207	18asyMt2	0.989038	1.6332e-06
AUR62004208	15asyMt2	0.88145	0.0019019
AUR62004209	00asyMt2	0.981664	7.6007e-06
AUR62004213	23asyMt1	0.911709	0.00080434
AUR62004214	11asyMt1	0.893172	0.0014044
AUR62004215	12mt	0.982876	6.1965e-06
AUR62004216	12mt	0.973814	2.2007e-05
AUR62004225	22asyMt2	0.91259	0.00078105
AUR62004234	03asyMt1	0.957437	9.3333e-05
AUR62004247	21spike	0.90065	0.0011362
AUR62004249	15spike	0.858779	0.0031582
AUR62004251	02spike	0.928303	0.00043628
AUR62004253	00mt	0.954572	0.00011323
AUR62004254	15box2	0.843684	0.0042322
AUR62004262	21spike	0.918976	0.00062515
AUR62004263	11asyMt1	0.873772	0.0022821
AUR62004264	22asyMt2	0.96763	4.1374e-05
AUR62004266	11mt	0.956762	9.7793e-05
AUR62004269	01spike	0.830045	0.0053808
AUR62004275	02box1	0.860557	0.0030446
AUR62004276	13rigid	0.962129	6.5982e-05
AUR62004278	23asyMt1	0.980769	8.762e-06
AUR62004283	22asyMt1	0.967404	4.2238e-05
AUR62004284	12cos	0.985043	4.1361e-06
AUR62004285	14box2	0.912157	0.00079244
AUR62004287	14spike	0.857177	0.0032628
AUR62004288	19cos	0.992184	5.9334e-07
AUR62004290	15cos	0.98236	6.7711e-06
AUR62004295	20asyMt2	0.875738	0.0021804
AUR62004297	20asyMt2	0.938713	0.00027468
AUR62004299	14box1.5	0.963107	6.1044e-05
AUR62004301	10hbox	0.973996	2.1554e-05
AUR62004303	21spike	0.821796	0.0061622
AUR62004306	22asyMt2	0.924392	0.0005101
AUR62004307	13spike	0.908187	0.00090205
AUR62004308	17asyMt2	0.973893	2.1809e-05
AUR62004309	13cos	0.986191	3.2572e-06
AUR62004314	12rigid	0.991397	7.9089e-07
AUR62004315	22asyMt2	0.961963	6.6845e-05
AUR62004316	18mt	0.901949	0.0010934
AUR62004319	14cos	0.97509	1.8962e-05
AUR62004320	14box2	0.815149	0.0068412
AUR62004321	02spike	0.915169	0.00071537
AUR62004323	20mt	0.896032	0.0012975
AUR62004324	17asyMt1	0.879581	0.0019903
AUR62004326	11rigid	0.90915	0.00087462
AUR62004327	15asyMt2	0.940652	0.0002498
AUR62004330	13rigid	0.867286	0.0026388
AUR62004336	11spike	0.947264	0.00017616
AUR62004337	10mt	0.879646	0.0019872
AUR62004339	17mt	0.888244	0.0016017
AUR62004344	07asyMt1	0.981254	8.1195e-06
AUR62004345	16asyMt2	0.983486	5.56e-06
AUR62004348	13hbox	0.98991	1.2745e-06
AUR62004362	17spike	0.911621	0.00080671
AUR62004363	15box2	0.855932	0.0033456
AUR62004364	21spike	0.983259	5.7917e-06
AUR62004365	21mt	0.953857	0.0001186
AUR62004367	03asyMt2	0.965095	5.1778e-05
AUR62004383	13box1	0.930277	0.00040183
AUR62004385	00mt	0.841989	0.0043655
AUR62004386	06spike	0.959672	7.9523e-05
AUR62004389	18mt	0.958758	8.4999e-05
AUR62004392	01cos	0.880452	0.0019488
AUR62004398	23mt	0.9739	2.1792e-05
AUR62004400	00asyMt1	0.943575	0.00021516
AUR62004403	21asyMt2	0.867065	0.0026515
AUR62004404	00mt	0.948376	0.00016539
AUR62004406	02box1	0.933909	0.0003432
AUR62004408	23asyMt1	0.956069	0.00010252
AUR62004420	10box2	0.966287	4.6693e-05
AUR62004421	06rigid	0.991209	8.4358e-07
AUR62004430	03spike	0.983437	5.6091e-06
AUR62004435	21spike	0.932967	0.00035783
AUR62004436	21spike	0.950164	0.00014899
AUR62004445	08box1	0.918846	0.00062808
AUR62004450	23mt	0.927004	0.00045997
AUR62004453	05spike	0.974437	2.0483e-05
AUR62004457	22asyMt1	0.943002	0.00022169
AUR62004461	12asyMt1	0.966033	4.7749e-05
AUR62004466	08asyMt1	0.941524	0.00023911
AUR62004467	21asyMt2	0.914675	0.00072766
AUR62004471	00hbox	0.982438	6.6823e-06
AUR62004475	12mt	0.973895	2.1805e-05
AUR62004476	02asyMt1	0.913319	0.00076211
AUR62004478	22asyMt2	0.884116	0.0017801
AUR62004485	22asyMt2	0.894663	0.001348
AUR62004491	06asyMt1	0.903222	0.0010524
AUR62004492	02spike	0.932653	0.0003628
AUR62004494	02asyMt2	0.935845	0.00031439
AUR62004496	09spike	0.95148	0.00013763
AUR62004497	10spike	0.866151	0.0027046
AUR62004498	14rigid	0.975135	1.8859e-05
AUR62004499	21spike	0.969488	3.4702e-05
AUR62004501	21asyMt2	0.984225	4.849e-06
AUR62004506	21asyMt2	0.983311	5.7374e-06
AUR62004511	12rigid	0.950502	0.00014602
AUR62004515	20mt	0.801273	0.0084062
AUR62004520	15asyMt1	0.889438	0.0015524
AUR62004521	10mt	0.956933	9.665e-05
AUR62004525	13rigid	0.971939	2.7041e-05
AUR62004530	11mt	0.962763	6.2753e-05
AUR62004532	00asyMt1	0.858699	0.0031633
AUR62004533	00asyMt1	0.894077	0.00137
AUR62004534	17asyMt2	0.94056	0.00025094
AUR62004535	02spike	0.946111	0.0001878
AUR62004537	05spike	0.953031	0.00012501
AUR62004540	01hbox	0.920157	0.00059876
AUR62004541	01mt	0.919509	0.00061313
AUR62004545	20box1.5	0.895369	0.0013218
AUR62004546	01asyMt2	0.80439	0.0080369
AUR62004551	06box1	0.969014	3.6329e-05
AUR62004552	00asyMt1	0.914116	0.00074173
AUR62004557	21mt	0.930659	0.00039538
AUR62004558	10cos	0.969555	3.4474e-05
AUR62004561	06mt	0.982598	6.5017e-06
AUR62004563	15box2	0.919618	0.0006107
AUR62004568	23spike	0.878354	0.0020498
AUR62004570	01mt	0.948269	0.0001664
AUR62004575	14mt	0.968345	3.8716e-05
AUR62004580	01mt	0.961681	6.8327e-05
AUR62004581	03spike	0.997424	2.1324e-08
AUR62004583	21asyMt2	0.944647	0.00020329
AUR62004585	01rigid	0.89547	0.0013181
AUR62004592	15spike	0.8026	0.0082477
AUR62004593	14spike	0.805977	0.007853
AUR62004594	08box1	0.965548	4.9802e-05
AUR62004596	12rigid	0.967803	4.0721e-05
AUR62004597	07asyMt1	0.953131	0.00012421
AUR62004598	22spike	0.97727	1.443e-05
AUR62004600	12mt	0.987369	2.4951e-06
AUR62004602	13rigid	0.972578	2.5249e-05
AUR62004604	07asyMt1	0.893802	0.0013804
AUR62004605	21spike	0.884856	0.0017473
AUR62004608	02box1	0.926619	0.00046713
AUR62004614	11box1.5	0.853842	0.0034875
AUR62004615	06asyMt1	0.937967	0.00028468
AUR62004618	15box1.5	0.833846	0.005043
AUR62004620	05asyMt2	0.888007	0.0016116
AUR62004624	11hbox	0.962946	6.184e-05
AUR62004625	13mt	0.941062	0.00024473
AUR62004627	15mt	0.950648	0.00014474
AUR62004630	20asyMt1	0.923446	0.00052911
AUR62004631	07asyMt2	0.930011	0.00040637
AUR62004633	19asyMt1	0.944805	0.00020159
AUR62004634	21spike	0.967643	4.1324e-05
AUR62004638	23cos	0.986984	2.7298e-06
AUR62004653	15cos	0.979102	1.1231e-05
AUR62004660	21mt	0.982296	6.844e-06
AUR62004661	10spike	0.891013	0.0014888
AUR62004663	04asyMt1	0.886023	0.0016962
AUR62004664	01mt	0.957752	9.13e-05
AUR62004668	21asyMt2	0.862904	0.0028988
AUR62004669	11mt	0.9523	0.00013086
AUR62004671	13hbox	0.958647	8.5675e-05
AUR62004672	09cos	0.9823	6.8399e-06
AUR62004676	01asyMt1	0.825194	0.0058322
AUR62004681	20asyMt1	0.929197	0.00042044
AUR62004682	17asyMt2	0.949162	0.00015804
AUR62004688	20asyMt2	0.92667	0.00046618
AUR62004689	19spike	0.847699	0.0039269
AUR62004691	12mt	0.907994	0.00090761
AUR62004697	21asyMt2	0.830694	0.0053221
AUR62004699	00box1.5	0.856416	0.0033132
AUR62004703	14box1.5	0.890884	0.001494
AUR62004706	20asyMt2	0.94777	0.0001712
AUR62004708	16box1.5	0.910623	0.0008337
AUR62004715	00box1	0.951146	0.00014046
AUR62004725	05spike	0.858635	0.0031675
AUR62004726	13mt	0.885535	0.0017174
AUR62004728	20spike	0.879994	0.0019706
AUR62004731	16hbox	0.919207	0.00061992
AUR62004735	02mt	0.851866	0.0036252
AUR62004737	22asyMt2	0.964341	5.5173e-05
AUR62004738	20spike	0.968025	3.9892e-05
AUR62004740	11mt	0.940821	0.00024771
AUR62004751	06spike	0.975812	1.7369e-05
AUR62004752	02spike	0.916519	0.00068246
AUR62004754	09mt	0.969961	3.3123e-05
AUR62004757	11asyMt2	0.972066	2.668e-05
AUR62004758	10spike	0.852568	0.0035759
AUR62004760	23rigid	0.937496	0.0002911
AUR62004765	22spike	0.982281	6.8619e-06
AUR62004768	23mt	0.983729	5.3192e-06
AUR62004774	14mt	0.985559	3.7241e-06
AUR62004779	15mt	0.944388	0.00020612
AUR62004780	11mt	0.916956	0.00067202
AUR62004782	18rigid	0.955116	0.00010926
AUR62004789	09asyMt1	0.926237	0.00047433
AUR62004796	20mt	0.985932	3.4434e-06
AUR62004802	21spike	0.95799	8.9784e-05
AUR62004808	11asyMt1	0.962261	6.5301e-05
AUR62004811	15box2	0.878459	0.0020447
AUR62004815	16asyMt2	0.941746	0.00023644
AUR62004827	17asyMt1	0.943852	0.00021205
AUR62004828	05spike	0.929696	0.00041178
AUR62004832	05spike	0.917355	0.00066259
AUR62004839	07asyMt2	0.90875	0.00088593
AUR62004843	19asyMt2	0.977938	1.3201e-05
AUR62004850	03asyMt2	0.884611	0.0017581
AUR62004851	14cos	0.967805	4.0712e-05
AUR62004854	14box2	0.851578	0.0036455
AUR62004855	09box1.5	0.959852	7.8476e-05
AUR62004856	20spike	0.934868	0.00032873
AUR62004857	12box1.5	0.9275	0.00045082
AUR62004873	08box1.5	0.911924	0.00079863
AUR62004874	14mt	0.982398	6.7273e-06
AUR62004875	09asyMt1	0.92492	0.00049968
AUR62004878	13hbox	0.958394	8.7243e-05
AUR62004879	08asyMt1	0.934194	0.00033886
AUR62004881	13box2	0.874783	0.0022294
AUR62004895	14asyMt2	0.955165	0.00010891
AUR62004896	13mt	0.98645	3.078e-06
AUR62004913	19cos	0.975191	1.8733e-05
AUR62004921	10asyMt1	0.966314	4.6584e-05
AUR62004923	11rigid	0.868755	0.002555
AUR62004933	06asyMt1	0.836976	0.0047753
AUR62004935	12rigid	0.995208	1.3706e-07
AUR62004944	13rigid	0.936475	0.00030536
AUR62004950	21box2	0.835569	0.0048944
AUR62004951	22asyMt2	0.892058	0.0014476
AUR62004952	05spike	0.866629	0.0026768
AUR62004954	05spike	0.933592	0.00034808
AUR62004957	10spike	0.845494	0.0040928
AUR62004958	13asyMt2	0.814006	0.0069626
AUR62004961	22spike	0.97642	1.61e-05
AUR62004964	07asyMt1	0.922097	0.00055699
AUR62004966	11spike	0.990327	1.1231e-06
AUR62004968	10asyMt1	0.882717	0.0018434
AUR62004972	02box1	0.857956	0.0032116
AUR62004987	22asyMt1	0.80947	0.0074573
AUR62004991	10rigid	0.984848	4.2994e-06
AUR62004994	19mt	0.818051	0.0065393
AUR62004996	22spike	0.980433	9.2278e-06
AUR62005000	00mt	0.951287	0.00013926
AUR62005007	21asyMt2	0.960276	7.6038e-05
AUR62005011	14box1.5	0.84031	0.0045001
AUR62005014	10asyMt1	0.955449	0.00010687
AUR62005016	20asyMt2	0.915131	0.00071629
AUR62005018	16asyMt1	0.944669	0.00020306
AUR62005019	11mt	0.969079	3.6104e-05
AUR62005020	20spike	0.922293	0.00055288
AUR62005022	03spike	0.864376	0.0028097
AUR62005023	09asyMt1	0.936346	0.00030719
AUR62005024	20box2	0.846142	0.0040436
AUR62005025	03asyMt2	0.978851	1.1638e-05
AUR62005026	10rigid	0.951569	0.00013689
AUR62005030	11rigid	0.983091	5.9665e-06
AUR62005035	09cos	0.963865	5.7393e-05
AUR62005038	01mt	0.938897	0.00027226
AUR62005040	14hbox	0.979984	9.8742e-06
AUR62005041	03spike	0.950339	0.00014744
AUR62005059	10mt	0.942423	0.00022841
AUR62005060	15box1.5	0.953272	0.00012311
AUR62005063	16mt	0.98222	6.9329e-06
AUR62005064	13asyMt1	0.961504	6.927e-05
AUR62005065	22spike	0.935366	0.00032136
AUR62005067	01mt	0.932463	0.00036583
AUR62005072	11asyMt2	0.917888	0.00065011
AUR62005077	01box1	0.871006	0.0024301
AUR62005083	15hbox	0.963717	5.8096e-05
AUR62005096	06box1	0.920885	0.00058285
AUR62005103	13spike	0.88796	0.0016136
AUR62005108	15asyMt1	0.869761	0.0024987
AUR62005112	14box2	0.937659	0.00028887
AUR62005113	11spike	0.839022	0.0046051
AUR62005114	12spike	0.874899	0.0022235
AUR62005118	22rigid	0.938382	0.00027909
AUR62005121	10spike	0.89682	0.001269
AUR62005123	10mt	0.901851	0.0010966
AUR62005125	06asyMt2	0.939765	0.00026099
AUR62005129	20spike	0.869269	0.0025261
AUR62005132	13box2	0.860089	0.0030743
AUR62005140	21spike	0.915214	0.00071424
AUR62005141	10rigid	0.959708	7.9312e-05
AUR62005144	10spike	0.846868	0.0039888
AUR62005145	10spike	0.959953	7.7893e-05
AUR62005151	11cos	0.979126	1.1191e-05
AUR62005152	22mt	0.964451	5.4669e-05
AUR62005154	02asyMt1	0.88098	0.0019238
AUR62005158	11mt	0.94814	0.00016763
AUR62005167	02asyMt2	0.906263	0.00095852
AUR62005169	22spike	0.991019	8.9951e-07
AUR62005170	11rigid	0.94599	0.00018905
AUR62005172	20rigid	0.92912	0.0004218
AUR62005175	22box1.5	0.933409	0.00035092
AUR62005176	14box1.5	0.934525	0.00033386
AUR62005177	21asyMt2	0.813904	0.0069735
AUR62005183	13mt	0.973265	2.3409e-05
AUR62005186	10spike	0.841995	0.004365
AUR62005192	04asyMt1	0.965	5.2195e-05
AUR62005194	07asyMt1	0.96834	3.8731e-05
AUR62005195	12cos	0.905537	0.00098042
AUR62005202	14box1.5	0.962845	6.2343e-05
AUR62005205	21asyMt2	0.938739	0.00027434
AUR62005206	11mt	0.930062	0.0004055
AUR62005209	14box2	0.897333	0.0012507
AUR62005213	03asyMt2	0.956789	9.7613e-05
AUR62005218	21spike	0.888138	0.0016062
AUR62005225	10rigid	0.956557	9.9178e-05
AUR62005226	01asyMt1	0.875568	0.0021891
AUR62005236	11box1.5	0.943772	0.00021295
AUR62005238	17mt	0.967339	4.249e-05
AUR62005239	04asyMt2	0.939174	0.00026863
AUR62005246	13mt	0.957771	9.1175e-05
AUR62005254	21spike	0.90938	0.00086814
AUR62005257	14spike	0.883273	0.0018181
AUR62005258	11mt	0.997347	2.3286e-08
AUR62005267	19mt	0.961376	6.9955e-05
AUR62005268	21rigid	0.988961	1.6678e-06
AUR62005271	20spike	0.901832	0.0010972
AUR62005274	12mt	0.891143	0.0014836
AUR62005279	21asyMt2	0.894625	0.0013494
AUR62005280	01asyMt1	0.93672	0.0003019
AUR62005281	15asyMt2	0.908121	0.00090394
AUR62005282	12spike	0.935614	0.00031775
AUR62005289	21asyMt2	0.984802	4.3384e-06
AUR62005299	21asyMt2	0.988609	1.8318e-06
AUR62005306	20spike	0.855075	0.0034033
AUR62005315	14mt	0.853938	0.0034809
AUR62005316	17mt	0.930154	0.00040392
AUR62005319	07mt	0.945904	0.00018994
AUR62005324	18rigid	0.953211	0.00012359
AUR62005328	16spike	0.866824	0.0026655
AUR62005330	05spike	0.968061	3.9759e-05
AUR62005333	10mt	0.965917	4.8236e-05
AUR62005344	17mt	0.977522	1.3958e-05
AUR62005348	12mt	0.875219	0.002207
AUR62005350	21spike	0.829387	0.0054407
AUR62005353	09mt	0.960477	7.4903e-05
AUR62005356	17spike	0.873014	0.002322
AUR62005358	10asyMt1	0.876513	0.0021412
AUR62005362	05spike	0.960134	7.685e-05
AUR62005369	05spike	0.971805	2.7429e-05
AUR62005372	21spike	0.936464	0.00030552
AUR62005377	10spike	0.928846	0.00042662
AUR62005378	16asyMt2	0.910787	0.00082922
AUR62005383	03mt	0.951408	0.00013824
AUR62005384	16asyMt1	0.880353	0.0019535
AUR62005385	11spike	0.88655	0.0016735
AUR62005386	07asyMt1	0.905737	0.00097434
AUR62005387	10asyMt1	0.925583	0.00048682
AUR62005390	13rigid	0.891113	0.0014848
AUR62005391	11asyMt1	0.911199	0.00081806
AUR62005397	21box1.5	0.944048	0.00020987
AUR62005398	22asyMt2	0.974966	1.9246e-05
AUR62005409	14box2	0.933558	0.00034862
AUR62005411	17asyMt2	0.951581	0.00013679
AUR62005412	23asyMt2	0.957588	9.2358e-05
AUR62005416	02hbox	0.927456	0.00045163
AUR62005429	11cos	0.983902	5.1521e-06
AUR62005434	11mt	0.962203	6.5596e-05
AUR62005439	23mt	0.986563	3.0019e-06
AUR62005448	22cos	0.990636	1.0191e-06
AUR62005449	21spike	0.933849	0.00034413
AUR62005453	17asyMt2	0.906234	0.0009594
AUR62005454	18asyMt2	0.919689	0.00060911
AUR62005459	08asyMt1	0.935666	0.00031698
AUR62005460	18cos	0.99455	2.0156e-07
AUR62005463	01mt	0.86229	0.0029365
AUR62005464	03box1	0.872895	0.0023284
AUR62005467	15box1	0.935616	0.00031772
AUR62005469	12hbox	0.964661	5.3712e-05
AUR62005475	12rigid	0.928981	0.00042423
AUR62005485	22asyMt2	0.957814	9.0901e-05
AUR62005488	14box1	0.929756	0.00041075
AUR62005491	15hbox	0.842301	0.0043407
AUR62005494	02asyMt1	0.933069	0.00035624
AUR62005495	21rigid	0.93311	0.00035558
AUR62005503	14rigid	0.960349	7.5625e-05
AUR62005504	21asyMt2	0.849271	0.0038112
AUR62005505	14hbox	0.989055	1.6257e-06
AUR62005506	14hbox	0.959155	8.2593e-05
AUR62005511	14hbox	0.902218	0.0010846
AUR62005512	10spike	0.821826	0.0061592
AUR62005520	17asyMt2	0.962858	6.2275e-05
AUR62005523	13hbox	0.959442	8.0876e-05
AUR62005524	03spike	0.962714	6.3e-05
AUR62005531	21spike	0.895797	0.0013061
AUR62005533	13spike	0.966865	4.4352e-05
AUR62005537	03rigid	0.944875	0.00020083
AUR62005540	21spike	0.940713	0.00024905
AUR62005541	14hbox	0.915003	0.00071947
AUR62005547	02asyMt1	0.878076	0.0020634
AUR62005548	02mt	0.95133	0.0001389
AUR62005554	10asyMt1	0.984715	4.4125e-06
AUR62005557	21asyMt2	0.955672	0.00010529
AUR62005562	12box1	0.988358	1.9554e-06
AUR62005565	14asyMt2	0.848666	0.0038555
AUR62005568	03asyMt1	0.851169	0.0036746
AUR62005569	19hbox	0.964859	5.2826e-05
AUR62005570	10asyMt1	0.971242	2.9092e-05
AUR62005572	02asyMt1	0.825561	0.0057972
AUR62005575	11mt	0.9637	5.8172e-05
AUR62005576	13box2	0.899563	0.001173
AUR62005578	10spike	0.969939	3.3195e-05
AUR62005579	08asyMt1	0.911874	0.00079995
AUR62005580	10spike	0.957811	9.0919e-05
AUR62005581	15asyMt2	0.986103	3.3198e-06
AUR62005587	22spike	0.961637	6.8557e-05
AUR62005588	12box1.5	0.961821	6.7589e-05
AUR62005589	11spike	0.853528	0.0035091
AUR62005590	11asyMt1	0.813107	0.0070589
AUR62005592	06rigid	0.981593	7.6883e-06
AUR62005594	05rigid	0.978237	1.2676e-05
AUR62005595	22asyMt2	0.958064	8.9311e-05
AUR62005597	12hbox	0.924409	0.00050976
AUR62005609	11spike	0.968948	3.656e-05
AUR62005619	04asyMt1	0.983372	5.6754e-06
AUR62005620	12mt	0.962028	6.6504e-05
AUR62005622	22asyMt2	0.847608	0.0039336
AUR62005627	12rigid	0.949723	0.00015294
AUR62005632	09rigid	0.97528	1.8533e-05
AUR62005635	21asyMt2	0.908708	0.00088714
AUR62005637	19spike	0.947032	0.00017846
AUR62005638	08asyMt1	0.909612	0.00086163
AUR62005641	13spike	0.841927	0.0043704
AUR62005645	00mt	0.827147	0.0056477
AUR62005646	02asyMt1	0.836384	0.0048252
AUR62005649	05spike	0.900337	0.0011467
AUR62005652	21spike	0.925557	0.00048732
AUR62005654	22asyMt1	0.994259	2.3555e-07
AUR62005655	21box1	0.958008	8.9665e-05
AUR62005657	00rigid	0.956981	9.6332e-05
AUR62005658	17asyMt2	0.972381	2.5792e-05
AUR62005660	12mt	0.975038	1.9081e-05
AUR62005663	11spike	0.939627	0.00026277
AUR62005666	01asyMt1	0.907487	0.00092233
AUR62005669	12mt	0.98235	6.7826e-06
AUR62005672	16spike	0.925653	0.00048547
AUR62005686	22spike	0.972888	2.4406e-05
AUR62005691	02box1	0.978197	1.2745e-05
AUR62005692	20mt	0.962017	6.6564e-05
AUR62005693	19spike	0.940533	0.00025128
AUR62005697	14box2	0.880564	0.0019435
AUR62005698	20mt	0.929099	0.00042217
AUR62005703	23asyMt2	0.98261	6.4886e-06
AUR62005704	14box2	0.841644	0.004393
AUR62005711	10asyMt1	0.881015	0.0019222
AUR62005714	08asyMt1	0.9408	0.00024796
AUR62005723	00box1.5	0.820212	0.00632
AUR62005725	10spike	0.926585	0.00046778
AUR62005727	10spike	0.949696	0.00015317
AUR62005729	11box1.5	0.930375	0.00040017
AUR62005737	09spike	0.941631	0.00023781
AUR62005738	11asyMt1	0.954388	0.0001146
AUR62005740	06asyMt1	0.882547	0.0018511
AUR62005741	15hbox	0.927498	0.00045085
AUR62005743	11rigid	0.870855	0.0024384
AUR62005744	06asyMt1	0.857447	0.003245
AUR62005750	20asyMt2	0.844069	0.0042023
AUR62005754	10asyMt1	0.973829	2.1968e-05
AUR62005769	00mt	0.947065	0.00017813
AUR62005776	11mt	0.961867	6.7347e-05
AUR62005777	11spike	0.958649	8.5666e-05
AUR62005788	12mt	0.971543	2.8194e-05
AUR62005793	17spike	0.955245	0.00010833
AUR62005794	22mt	0.973798	2.2045e-05
AUR62005795	16box1	0.876658	0.0021339
AUR62005804	12mt	0.971726	2.7658e-05
AUR62005806	20box1	0.989758	1.3327e-06
AUR62005808	10spike	0.906264	0.00095849
AUR62005809	00asyMt1	0.882064	0.0018734
AUR62005822	09spike	0.907345	0.00092648
AUR62005824	10asyMt1	0.943982	0.00021061
AUR62005826	11asyMt1	0.93564	0.00031736
AUR62005827	03box1	0.917605	0.00065672
AUR62005832	11spike	0.887312	0.001641
AUR62005842	02spike	0.970863	3.0247e-05
AUR62005843	01spike	0.946199	0.00018689
AUR62005849	10spike	0.981428	7.8964e-06
AUR62005851	10asyMt1	0.954559	0.00011333
AUR62005852	19asyMt2	0.991577	7.4229e-07
AUR62005857	00box1	0.928839	0.00042673
AUR62005868	02box1	0.919822	0.00060616
AUR62005884	14hbox	0.980874	8.6209e-06
AUR62005885	12cos	0.974946	1.929e-05
AUR62005886	15box1.5	0.851862	0.0036255
AUR62005888	13mt	0.987868	2.2117e-06
AUR62005889	22spike	0.808375	0.00758
AUR62005902	15box1	0.929344	0.00041788
AUR62005909	10spike	0.948167	0.00016738
AUR62005910	14rigid	0.934807	0.00032963
AUR62005913	14box2	0.909591	0.00086223
AUR62005915	10spike	0.918184	0.00064327
AUR62005916	12rigid	0.947246	0.00017634
AUR62005917	12rigid	0.971207	2.9197e-05
AUR62005920	08asyMt1	0.974001	2.1541e-05
AUR62005925	21spike	0.899286	0.0011825
AUR62005926	12hbox	0.955108	0.00010932
AUR62005939	10asyMt1	0.974619	2.0051e-05
AUR62005943	13asyMt1	0.872151	0.0023681
AUR62005945	17asyMt2	0.957091	9.5603e-05
AUR62005946	17spike	0.892319	0.0014374
AUR62005948	22spike	0.947143	0.00017735
AUR62005953	21asyMt2	0.975221	1.8667e-05
AUR62005956	01box1	0.823762	0.0059699
AUR62005959	16box1	0.964988	5.2248e-05
AUR62005960	19asyMt2	0.982592	6.5086e-06
AUR62005961	09asyMt1	0.977193	1.4576e-05
AUR62005966	21spike	0.980654	8.9196e-06
AUR62005987	17rigid	0.865716	0.0027301
AUR62005988	14box1.5	0.924095	0.00051601
AUR62005989	04mt	0.956928	9.6683e-05
AUR62005994	14mt	0.845517	0.004091
AUR62005995	10spike	0.972995	2.412e-05
AUR62006005	15box1.5	0.983908	5.146e-06
AUR62006007	14rigid	0.983785	5.2645e-06
AUR62006008	22mt	0.979347	1.0843e-05
AUR62006010	13box1.5	0.823923	0.0059543
AUR62006012	16hbox	0.925421	0.00048993
AUR62006018	12rigid	0.942948	0.0002223
AUR62006024	07mt	0.958597	8.5984e-05
AUR62006025	10spike	0.951514	0.00013735
AUR62006027	10spike	0.958189	8.8522e-05
AUR62006032	12mt	0.976972	1.5002e-05
AUR62006040	14rigid	0.913933	0.00074638
AUR62006042	22spike	0.950294	0.00014784
AUR62006044	14rigid	0.96678	4.4692e-05
AUR62006047	18mt	0.955098	0.00010939
AUR62006048	20mt	0.957753	9.129e-05
AUR62006051	21spike	0.829255	0.0054527
AUR62006056	22mt	0.964775	5.3201e-05
AUR62006057	04asyMt1	0.97656	1.5817e-05
AUR62006058	07asyMt1	0.989428	1.4653e-06
AUR62006067	09box1.5	0.860468	0.0030503
AUR62006077	01asyMt1	0.845125	0.0041209
AUR62006078	15box2	0.924019	0.00051753
AUR62006080	12box1.5	0.933849	0.00034412
AUR62006084	21spike	0.861836	0.0029646
AUR62006086	16box1.5	0.931372	0.00038351
AUR62006087	21asyMt2	0.805318	0.0079291
AUR62006094	12rigid	0.942206	0.00023097
AUR62006096	18asyMt2	0.922453	0.00054953
AUR62006099	00mt	0.934636	0.00033219
AUR62006104	22box2	0.875673	0.0021838
AUR62006110	11box1	0.815193	0.0068367
AUR62006112	22asyMt2	0.953283	0.00012302
AUR62006130	11spike	0.946976	0.00017901
AUR62006132	04spike	0.97623	1.6491e-05
AUR62006133	17box2	0.916389	0.00068559
AUR62006144	23asyMt2	0.955874	0.00010387
AUR62006146	11spike	0.945611	0.000193
AUR62006149	00mt	0.977768	1.3507e-05
AUR62006155	12cos	0.966298	4.6649e-05
AUR62006158	00mt	0.937707	0.00028822
AUR62006164	03spike	0.898354	0.0012147
AUR62006168	19box1	0.988117	2.0786e-06
AUR62006169	22spike	0.976044	1.6877e-05
AUR62006172	10asyMt1	0.957573	9.2455e-05
AUR62006173	20asyMt2	0.9166	0.00068051
AUR62006176	12mt	0.983176	5.8775e-06
AUR62006185	04asyMt2	0.848699	0.003853
AUR62006186	22box1.5	0.87286	0.0023302
AUR62006188	01mt	0.931619	0.00037947
AUR62006196	18hbox	0.994044	2.6289e-07
AUR62006203	22spike	0.823294	0.0060153
AUR62006204	10spike	0.892493	0.0014306
AUR62006210	10rigid	0.93689	0.00029951
AUR62006227	20asyMt2	0.877346	0.0020995
AUR62006242	19asyMt2	0.882898	0.0018351
AUR62006246	12mt	0.824067	0.0059404
AUR62006247	17asyMt2	0.98937	1.4894e-06
AUR62006251	00mt	0.944251	0.00020762
AUR62006257	00cos	0.986379	3.1268e-06
AUR62006266	21asyMt2	0.812431	0.0071319
AUR62006268	22box1.5	0.955709	0.00010503
AUR62006273	15asyMt2	0.925461	0.00048917
AUR62006277	16box1.5	0.971314	2.8876e-05
AUR62006278	12box2	0.812358	0.0071398
AUR62006280	03asyMt2	0.833612	0.0050634
AUR62006282	20spike	0.967209	4.2995e-05
AUR62006297	17asyMt1	0.89072	0.0015005
AUR62006298	18asyMt2	0.891216	0.0014807
AUR62006299	00mt	0.974565	2.0178e-05
AUR62006302	13rigid	0.914362	0.00073552
AUR62006306	04asyMt2	0.936409	0.00030631
AUR62006325	22asyMt2	0.916666	0.00067893
AUR62006329	01spike	0.924066	0.00051661
AUR62006354	08asyMt1	0.92799	0.00044191
AUR62006359	01box1	0.93757	0.00029009
AUR62006360	13mt	0.971882	2.7206e-05
AUR62006363	14spike	0.960245	7.6214e-05
AUR62006365	21asyMt2	0.868068	0.002594
AUR62006367	01mt	0.941723	0.00023671
AUR62006370	08box1	0.978252	1.265e-05
AUR62006381	04spike	0.968169	3.936e-05
AUR62006382	04spike	0.967663	4.1248e-05
AUR62006383	02spike	0.912373	0.00078676
AUR62006385	16spike	0.928391	0.0004347
AUR62006388	09asyMt1	0.826813	0.005679
AUR62006389	22spike	0.952467	0.0001295
AUR62006391	20asyMt2	0.928148	0.00043906
AUR62006394	22spike	0.914009	0.00074445
AUR62006403	17mt	0.961294	7.0395e-05
AUR62006405	13spike	0.845553	0.0040883
AUR62006414	20box2	0.824509	0.0058978
AUR62006416	13box1	0.913831	0.00074897
AUR62006417	13mt	0.976678	1.5581e-05
AUR62006421	12mt	0.96723	4.2913e-05
AUR62006422	20rigid	0.982276	6.8678e-06
AUR62006423	23mt	0.925135	0.0004955
AUR62006424	00box1	0.936586	0.00030379
AUR62006425	21spike	0.924373	0.00051047
AUR62006427	13mt	0.976014	1.6941e-05
AUR62006437	12rigid	0.904175	0.0010224
AUR62006444	16box1	0.924888	0.00050031
AUR62006447	10spike	0.957275	9.4394e-05
AUR62006448	14box2	0.803701	0.0081176
AUR62006449	18box1	0.854428	0.0034473
AUR62006452	21spike	0.954718	0.00011216
AUR62006453	22asyMt2	0.889178	0.0015631
AUR62006454	14hbox	0.949932	0.00015105
AUR62006457	23asyMt1	0.964922	5.2545e-05
AUR62006458	22asyMt1	0.918971	0.00062526
AUR62006460	10spike	0.896123	0.0012942
AUR62006462	11hbox	0.961478	6.9405e-05
AUR62006487	20mt	0.950242	0.00014831
AUR62006490	09asyMt1	0.842635	0.0043144
AUR62006492	13hbox	0.914183	0.00074003
AUR62006493	03spike	0.991082	8.8077e-07
AUR62006499	16asyMt2	0.939893	0.00025936
AUR62006506	11mt	0.984437	4.6574e-06
AUR62006507	01spike	0.97532	1.8444e-05
AUR62006508	16box1	0.807309	0.0077005
AUR62006518	11rigid	0.95678	9.7677e-05
AUR62006524	21asyMt2	0.954186	0.00011611
AUR62006525	20rigid	0.980654	8.9194e-06
AUR62006526	21spike	0.960495	7.4799e-05
AUR62006528	22spike	0.975543	1.7952e-05
AUR62006531	13asyMt1	0.976711	1.5514e-05
AUR62006534	11spike	0.903348	0.0010484
AUR62006535	12cos	0.982232	6.9191e-06
AUR62006539	12cos	0.97862	1.2021e-05
AUR62006542	17spike	0.931079	0.00038837
AUR62006544	00rigid	0.976253	1.6442e-05
AUR62006546	13rigid	0.972815	2.4605e-05
AUR62006547	12box1.5	0.918815	0.00062881
AUR62006549	14asyMt2	0.903675	0.001038
AUR62006550	16box2	0.83917	0.004593
AUR62006553	14box2	0.895295	0.0013245
AUR62006555	21asyMt2	0.882842	0.0018376
AUR62006556	14box1.5	0.927156	0.00045716
AUR62006561	08asyMt1	0.938632	0.00027576
AUR62006562	10mt	0.941677	0.00023727
AUR62006563	02mt	0.946381	0.00018503
AUR62006567	13hbox	0.959243	8.206e-05
AUR62006568	10rigid	0.970886	3.0176e-05
AUR62006573	10spike	0.806161	0.0078318
AUR62006574	20mt	0.946008	0.00018886
AUR62006581	16box2	0.800238	0.0085311
AUR62006585	08spike	0.921987	0.0005593
AUR62006595	10asyMt1	0.91844	0.00063737
AUR62006602	11cos	0.980562	9.0477e-06
AUR62006607	12hbox	0.967797	4.0744e-05
AUR62006610	08box1.5	0.972986	2.4146e-05
AUR62006616	10spike	0.886143	0.001691
AUR62006617	06rigid	0.916053	0.00069371
AUR62006618	03spike	0.973183	2.3626e-05
AUR62006619	03spike	0.975167	1.8787e-05
AUR62006620	02box1	0.830655	0.0053257
AUR62006622	22spike	0.867986	0.0025986
AUR62006625	14box1.5	0.811644	0.0072176
AUR62006626	13rigid	0.922656	0.00054533
AUR62006627	17spike	0.884207	0.0017761
AUR62006631	14rigid	0.978618	1.2025e-05
AUR62006635	11mt	0.979193	1.1085e-05
AUR62006640	12cos	0.979552	1.0524e-05
AUR62006642	06asyMt1	0.960389	7.5401e-05
AUR62006646	17asyMt2	0.983203	5.8497e-06
AUR62006647	20asyMt1	0.948339	0.00016574
AUR62006649	11mt	0.977865	1.3333e-05
AUR62006650	13mt	0.950938	0.00014225
AUR62006656	23rigid	0.860426	0.003053
AUR62006658	18asyMt1	0.907253	0.00092918
AUR62006665	00cos	0.895082	0.0013324
AUR62006666	05spike	0.926616	0.0004672
AUR62006676	13hbox	0.911477	0.00081056
AUR62006681	14rigid	0.905106	0.00099354
AUR62006682	12rigid	0.895936	0.001301
AUR62006686	07mt	0.92353	0.0005274
AUR62006688	07mt	0.97111	2.9491e-05
AUR62006694	15box2	0.880635	0.0019401
AUR62006695	11spike	0.887541	0.0016313
AUR62006698	21rigid	0.945858	0.00019041
AUR62006703	13box2	0.817678	0.0065776
AUR62006709	11asyMt2	0.936792	0.00030089
AUR62006712	17asyMt1	0.917219	0.00066579
AUR62006714	09mt	0.940187	0.00025562
AUR62006718	13box2	0.909053	0.00087734
AUR62006727	23mt	0.952349	0.00013046
AUR62006752	02mt	0.959209	8.2264e-05
AUR62006755	11rigid	0.979757	1.0213e-05
AUR62006757	11rigid	0.833908	0.0050377
AUR62006759	14rigid	0.902967	0.0010605
AUR62006761	17asyMt1	0.963086	6.1147e-05
AUR62006768	11mt	0.967057	4.3593e-05
AUR62006772	15hbox	0.815093	0.0068472
AUR62006777	02spike	0.982219	6.9336e-06
AUR62006778	02asyMt1	0.911961	0.00079764
AUR62006780	02asyMt2	0.866613	0.0026777
AUR62006783	15mt	0.990359	1.112e-06
AUR62006784	05spike	0.940811	0.00024782
AUR62006786	11rigid	0.93204	0.00037262
AUR62006789	12rigid	0.960374	7.5484e-05
AUR62006795	22spike	0.918149	0.00064407
AUR62006798	20mt	0.946868	0.0001801
AUR62006803	03spike	0.977829	1.3397e-05
AUR62006804	14box2	0.899796	0.001165
AUR62006807	10spike	0.867471	0.0026281
AUR62006808	00box2	0.858833	0.0031547
AUR62006809	00mt	0.865942	0.0027169
AUR62006811	10box1.5	0.980915	8.5652e-06
AUR62006812	22box1.5	0.982769	6.3132e-06
AUR62006814	22asyMt2	0.954707	0.00011223
AUR62006816	22asyMt2	0.948151	0.00016753
AUR62006819	20asyMt2	0.858511	0.0031755
AUR62006835	00asyMt1	0.877865	0.0020738
AUR62006844	02cos	0.963618	5.8564e-05
AUR62006851	13box1	0.969378	3.5073e-05
AUR62006853	15hbox	0.918496	0.00063607
AUR62006861	05spike	0.977317	1.4341e-05
AUR62006862	05spike	0.904211	0.0010212
AUR62006866	05spike	0.905589	0.00097883
AUR62006869	17asyMt2	0.971984	2.6913e-05
AUR62006870	05asyMt1	0.94738	0.00017501
AUR62006871	13asyMt1	0.952569	0.00012868
AUR62006875	11mt	0.961959	6.6863e-05
AUR62006877	05mt	0.956281	0.00010106
AUR62006879	11mt	0.950384	0.00014705
AUR62006880	14hbox	0.978866	1.1612e-05
AUR62006882	06asyMt1	0.979222	1.1038e-05
AUR62006883	08asyMt1	0.963917	5.7144e-05
AUR62006885	17asyMt1	0.952509	0.00012916
AUR62006890	21spike	0.86035	0.0030577
AUR62006892	20rigid	0.912564	0.00078173
AUR62006894	10asyMt1	0.979849	1.0074e-05
AUR62006896	15asyMt2	0.934345	0.00033657
AUR62006904	16mt	0.902399	0.0010788
AUR62006906	12rigid	0.94534	0.00019585
AUR62006909	10asyMt1	0.849671	0.0037822
AUR62006910	23asyMt1	0.949282	0.00015694
AUR62006915	05asyMt1	0.954572	0.00011323
AUR62006916	09box2	0.80384	0.0081013
AUR62006921	22spike	0.955245	0.00010833
AUR62006924	06box2	0.909173	0.00087395
AUR62006927	11rigid	0.983449	5.5968e-06
AUR62006928	00mt	0.971867	2.7248e-05
AUR62006931	01cos	0.967162	4.3181e-05
AUR62006933	16mt	0.979272	1.0961e-05
AUR62006935	14asyMt1	0.958634	8.5755e-05
AUR62006940	22spike	0.914663	0.00072794
AUR62006953	07asyMt1	0.98197	7.2282e-06
AUR62006963	16mt	0.949439	0.00015551
AUR62006966	16box1	0.977029	1.4892e-05
AUR62006971	08asyMt1	0.882522	0.0018523
AUR62006973	15rigid	0.959505	8.0509e-05
AUR62006977	09spike	0.866743	0.0026701
AUR62006981	15box1.5	0.824114	0.0059359
AUR62006982	15hbox	0.964709	5.3496e-05
AUR62006986	22asyMt2	0.917463	0.00066004
AUR62006987	10rigid	0.951268	0.00013942
AUR62006988	12mt	0.935047	0.00032607
AUR62006990	11rigid	0.848193	0.0038903
AUR62006991	17asyMt2	0.961907	6.7138e-05
AUR62006992	05box2	0.845715	0.0040759
AUR62006995	19mt	0.848156	0.003893
AUR62006996	10asyMt1	0.974622	2.0045e-05
AUR62006999	00mt	0.928732	0.00042864
AUR62007000	14box1	0.92995	0.00040742
AUR62007002	09cos	0.934725	0.00033085
AUR62007007	11cos	0.97469	1.9883e-05
AUR62007012	23mt	0.970354	3.1851e-05
AUR62007022	02spike	0.989383	1.4843e-06
AUR62007024	16box1.5	0.937488	0.00029121
AUR62007027	11mt	0.991128	8.6703e-07
AUR62007029	20asyMt2	0.962915	6.1992e-05
AUR62007031	21spike	0.856849	0.0032844
AUR62007032	21spike	0.967059	4.3583e-05
AUR62007035	11rigid	0.96699	4.3855e-05
AUR62007038	13hbox	0.949391	0.00015594
AUR62007040	05spike	0.964443	5.4704e-05
AUR62007042	01mt	0.97022	3.2281e-05
AUR62007044	17mt	0.985762	3.5694e-06
AUR62007051	21asyMt2	0.97418	2.1103e-05
AUR62007055	23hbox	0.931465	0.00038198
AUR62007060	17box1.5	0.931481	0.00038173
AUR62007064	02asyMt1	0.82459	0.00589
AUR62007072	11spike	0.855604	0.0033675
AUR62007077	12cos	0.95598	0.00010314
AUR62007078	05asyMt2	0.976878	1.5184e-05
AUR62007080	22spike	0.973728	2.2223e-05
AUR62007081	09spike	0.896148	0.0012933
AUR62007083	11box1.5	0.970402	3.1696e-05
AUR62007084	11mt	0.987102	2.6563e-06
AUR62007089	12mt	0.978104	1.2908e-05
AUR62007106	17asyMt2	0.959367	8.1326e-05
AUR62007115	04spike	0.980056	9.7686e-06
AUR62007122	20spike	0.894255	0.0013633
AUR62007125	11spike	0.920939	0.00058167
AUR62007131	11spike	0.934941	0.00032764
AUR62007132	13hbox	0.807819	0.0076427
AUR62007143	05spike	0.911929	0.0007985
AUR62007145	10rigid	0.908188	0.00090202
AUR62007146	03spike	0.972857	2.4491e-05
AUR62007148	01mt	0.91499	0.00071979
AUR62007149	03spike	0.974797	1.9634e-05
AUR62007150	21spike	0.835911	0.0048653
AUR62007151	09box2	0.867247	0.002641
AUR62007153	23asyMt1	0.910132	0.00084719
AUR62007160	05asyMt2	0.809732	0.0074282
AUR62007166	10asyMt1	0.905905	0.00096927
AUR62007169	21mt	0.986425	3.0955e-06
AUR62007170	10spike	0.974471	2.0402e-05
AUR62007175	02asyMt2	0.884008	0.0017849
AUR62007176	17asyMt1	0.968879	3.6802e-05
AUR62007186	14mt	0.985628	3.6712e-06
AUR62007193	15box2	0.805394	0.0079202
AUR62007194	22spike	0.828969	0.0054789
AUR62007197	11box1.5	0.87731	0.0021013
AUR62007198	22mt	0.968437	3.8379e-05
AUR62007199	21mt	0.974843	1.9528e-05
AUR62007200	15hbox	0.88389	0.0017902
AUR62007201	10asyMt1	0.96531	5.0834e-05
AUR62007202	20rigid	0.968731	3.7326e-05
AUR62007204	04asyMt1	0.949772	0.00015249
AUR62007206	10box1.5	0.937113	0.0002964
AUR62007210	11mt	0.955373	0.00010742
AUR62007212	06spike	0.946089	0.00018802
AUR62007216	00asyMt1	0.889726	0.0015407
AUR62007232	13box2	0.813572	0.007009
AUR62007236	02box1	0.85014	0.0037483
AUR62007238	00asyMt1	0.893555	0.0013898
AUR62007240	23rigid	0.974937	1.9311e-05
AUR62007245	20asyMt2	0.853191	0.0035325
AUR62007246	12rigid	0.980017	9.8262e-06
AUR62007250	16asyMt2	0.974297	2.0818e-05
AUR62007251	21asyMt2	0.917609	0.00065664
AUR62007253	13hbox	0.964472	5.4572e-05
AUR62007255	22asyMt2	0.931253	0.00038548
AUR62007260	05asyMt2	0.975282	1.8529e-05
AUR62007261	01mt	0.978703	1.1883e-05
AUR62007265	21spike	0.834787	0.0049615
AUR62007267	23asyMt1	0.844909	0.0041375
AUR62007270	10asyMt1	0.906988	0.00093696
AUR62007287	02spike	0.928476	0.00043318
AUR62007289	00asyMt1	0.823362	0.0060086
AUR62007292	13rigid	0.969156	3.5835e-05
AUR62007294	23box1.5	0.857848	0.0032187
AUR62007298	22asyMt2	0.875151	0.0022105
AUR62007304	01mt	0.879619	0.0019885
AUR62007306	02spike	0.977563	1.3882e-05
AUR62007307	22spike	0.966763	4.476e-05
AUR62007308	10asyMt1	0.957075	9.5711e-05
AUR62007316	14hbox	0.988371	1.9485e-06
AUR62007318	05spike	0.80285	0.0082181
AUR62007335	04rigid	0.990887	9.3966e-07
AUR62007336	22asyMt1	0.973769	2.2119e-05
AUR62007341	14box1.5	0.970127	3.2581e-05
AUR62007342	06asyMt1	0.97437	2.0643e-05
AUR62007354	05asyMt1	0.96047	7.4943e-05
AUR62007356	15hbox	0.968434	3.8392e-05
AUR62007357	15hbox	0.968583	3.7853e-05
AUR62007358	19asyMt1	0.926456	0.0004702
AUR62007365	06asyMt1	0.936055	0.00031136
AUR62007366	06spike	0.956112	0.00010222
AUR62007367	08asyMt1	0.946078	0.00018814
AUR62007369	00cos	0.91759	0.00065707
AUR62007373	10asyMt1	0.931586	0.00038001
AUR62007374	15box2	0.872402	0.0023547
AUR62007379	11rigid	0.976246	1.6457e-05
AUR62007380	10mt	0.948361	0.00016553
AUR62007387	00mt	0.929938	0.00040761
AUR62007390	23asyMt1	0.891249	0.0014794
AUR62007392	15mt	0.906436	0.00095335
AUR62007395	14asyMt2	0.900101	0.0011547
AUR62007396	10asyMt1	0.962722	6.2958e-05
AUR62007403	10spike	0.925273	0.00049281
AUR62007409	04asyMt1	0.958492	8.6634e-05
AUR62007410	13box2	0.850257	0.0037399
AUR62007420	20asyMt1	0.987158	2.6218e-06
AUR62007424	21spike	0.981407	7.9225e-06
AUR62007427	01mt	0.896965	0.0012638
AUR62007429	15asyMt1	0.912235	0.00079039
AUR62007430	22hbox	0.976757	1.5423e-05
AUR62007436	22spike	0.943843	0.00021215
AUR62007440	11spike	0.866341	0.0026935
AUR62007443	08box1.5	0.864104	0.0028261
[truncated: 8,950 more rows]

## Sheet: Table S3
Table S3 Rhythmic genes under SD
#ID	Model	CORRELATION	p-value
AUR62000001	00box1	0.872745	0.0023363
AUR62000002	06spike	0.916849	0.00067457
AUR62000005	01box1.5	0.834592	0.0049783
AUR62000010	18hbox	0.898983	0.0011929
AUR62000013	15mt	0.955795	0.00010443
AUR62000014	07spike	0.933338	0.00035203
AUR62000016	04spike	0.916933	0.00067256
AUR62000017	02asyMt2	0.955562	0.00010607
AUR62000018	00asyMt2	0.957133	9.5325e-05
AUR62000020	11box1.5	0.854075	0.0034715
AUR62000022	03spike	0.893729	0.0013832
AUR62000025	10hbox	0.94907	0.00015889
AUR62000031	05mt	0.91902	0.00062415
AUR62000032	12asyMt2	0.830243	0.0053629
AUR62000033	23asyMt2	0.900294	0.0011482
AUR62000034	11spike	0.953226	0.00012347
AUR62000035	11mt	0.988532	1.8691e-06
AUR62000037	10asyMt1	0.972557	2.5306e-05
AUR62000038	23asyMt2	0.94586	0.0001904
AUR62000044	14rigid	0.905025	0.00099606
AUR62000045	13rigid	0.943878	0.00021176
AUR62000047	02asyMt1	0.92176	0.00056409
AUR62000050	04spike	0.906912	0.00093921
AUR62000051	13mt	0.972379	2.5798e-05
AUR62000052	21box2	0.91768	0.00065498
AUR62000057	11box1	0.97201	2.6837e-05
AUR62000077	15asyMt2	0.971402	2.8614e-05
AUR62000082	10spike	0.978912	1.1539e-05
AUR62000086	10mt	0.949526	0.00015471
AUR62000089	11mt	0.957626	9.2109e-05
AUR62000090	22spike	0.876987	0.0021174
AUR62000096	10box1.5	0.873536	0.0022945
AUR62000097	08spike	0.906236	0.00095931
AUR62000100	11rigid	0.992336	5.594e-07
AUR62000102	09rigid	0.969944	3.318e-05
AUR62000103	11mt	0.881955	0.0018784
AUR62000112	11box1.5	0.883643	0.0018014
AUR62000114	11mt	0.987389	2.4835e-06
AUR62000117	00box1	0.806595	0.007782
AUR62000119	18cos	0.973582	2.2592e-05
AUR62000120	17box1.5	0.946445	0.00018438
AUR62000122	07mt	0.936489	0.00030517
AUR62000123	01mt	0.898566	0.0012073
AUR62000124	16spike	0.803147	0.008183
AUR62000125	23box1	0.935827	0.00031464
AUR62000130	05asyMt1	0.939963	0.00025847
AUR62000131	11rigid	0.948071	0.00016829
AUR62000132	03asyMt2	0.830302	0.0053575
AUR62000139	16rigid	0.925277	0.00049273
AUR62000140	16spike	0.958173	8.8623e-05
AUR62000144	08mt	0.968208	3.9213e-05
AUR62000145	04rigid	0.990836	9.5552e-07
AUR62000146	10hbox	0.994175	2.4596e-07
AUR62000147	09rigid	0.926012	0.0004786
AUR62000148	03asyMt2	0.819206	0.0064215
AUR62000150	11asyMt1	0.953066	0.00012473
AUR62000151	08spike	0.974803	1.9621e-05
AUR62000154	12spike	0.887659	0.0016263
AUR62000160	07asyMt1	0.983024	6.0375e-06
AUR62000161	15rigid	0.962073	6.6272e-05
AUR62000164	19box1.5	0.989826	1.3065e-06
AUR62000165	02asyMt1	0.833503	0.005073
AUR62000167	15cos	0.988347	1.961e-06
AUR62000168	18box1.5	0.921731	0.00056472
AUR62000169	18hbox	0.961937	6.6981e-05
AUR62000170	11cos	0.934845	0.00032907
AUR62000172	10rigid	0.942368	0.00022905
AUR62000174	23spike	0.824946	0.0058559
AUR62000175	09box1	0.904326	0.0010176
AUR62000176	11asyMt2	0.969241	3.5541e-05
AUR62000179	15rigid	0.965938	4.8148e-05
AUR62000180	12mt	0.954666	0.00011254
AUR62000182	14asyMt2	0.948663	0.00016268
AUR62000183	17asyMt2	0.956661	9.8475e-05
AUR62000187	22rigid	0.987416	2.4675e-06
AUR62000189	11asyMt2	0.977347	1.4285e-05
AUR62000194	00box1	0.891367	0.0014748
AUR62000199	04asyMt1	0.909391	0.00086784
AUR62000201	17asyMt2	0.94581	0.00019091
AUR62000202	11asyMt1	0.833861	0.0050417
AUR62000204	09rigid	0.947648	0.00017238
AUR62000205	11mt	0.955987	0.00010309
AUR62000208	22box1.5	0.905723	0.00097477
AUR62000209	14mt	0.90201	0.0010914
AUR62000210	14mt	0.97042	3.1638e-05
AUR62000211	23asyMt2	0.972444	2.5618e-05
AUR62000216	12box1	0.977063	1.4826e-05
AUR62000217	11rigid	0.986763	2.8703e-06
AUR62000218	01rigid	0.888781	0.0015794
AUR62000219	04asyMt1	0.982605	6.4936e-06
AUR62000220	04asyMt1	0.967447	4.2076e-05
AUR62000221	13hbox	0.903573	0.0010413
AUR62000222	06mt	0.971317	2.8866e-05
AUR62000223	12mt	0.973985	2.1581e-05
AUR62000224	11cos	0.979733	1.0248e-05
AUR62000225	16cos	0.965114	5.1693e-05
AUR62000227	14asyMt2	0.926851	0.0004628
AUR62000228	14mt	0.939783	0.00026076
AUR62000229	03asyMt1	0.957279	9.4363e-05
AUR62000231	12asyMt1	0.948016	0.00016882
AUR62000232	12spike	0.936454	0.00030566
AUR62000233	13spike	0.891386	0.001474
AUR62000234	14asyMt1	0.889262	0.0015596
AUR62000235	20box2	0.963151	6.0828e-05
AUR62000236	10rigid	0.953059	0.00012478
AUR62000240	12cos	0.978846	1.1645e-05
AUR62000242	18box1.5	0.882389	0.0018584
AUR62000244	04asyMt1	0.912671	0.00077892
AUR62000251	13spike	0.860428	0.0030528
AUR62000253	04asyMt1	0.957772	9.1172e-05
AUR62000255	08mt	0.980724	8.8234e-06
AUR62000256	15asyMt2	0.833532	0.0050704
AUR62000258	03spike	0.907133	0.0009327
AUR62000260	10mt	0.975	1.9168e-05
AUR62000261	04asyMt1	0.969326	3.5251e-05
AUR62000262	05spike	0.976673	1.5591e-05
AUR62000263	23asyMt2	0.866426	0.0026886
AUR62000265	10box1.5	0.944624	0.00020355
AUR62000268	11spike	0.918733	0.00063066
AUR62000269	09box1.5	0.941897	0.00023463
AUR62000270	05asyMt1	0.936907	0.00029927
AUR62000271	02box2	0.818148	0.0065294
AUR62000274	04asyMt1	0.98056	9.0505e-06
AUR62000275	13asyMt1	0.916425	0.00068473
AUR62000276	08asyMt1	0.912229	0.00079054
AUR62000278	15rigid	0.962191	6.566e-05
AUR62000281	00asyMt2	0.966393	4.626e-05
AUR62000282	10rigid	0.98053	9.092e-06
AUR62000283	17asyMt2	0.899385	0.001179
AUR62000284	17box1.5	0.964859	5.2826e-05
AUR62000286	16cos	0.970152	3.2501e-05
AUR62000288	10rigid	0.954283	0.00011538
AUR62000291	04asyMt1	0.94404	0.00020996
AUR62000294	07mt	0.980069	9.7492e-06
AUR62000296	04mt	0.981012	8.4359e-06
AUR62000299	12box1	0.97527	1.8556e-05
AUR62000300	19hbox	0.9239	0.00051992
AUR62000301	07hbox	0.963707	5.814e-05
AUR62000303	13asyMt1	0.932429	0.00036637
AUR62000304	10rigid	0.968436	3.8383e-05
AUR62000305	10rigid	0.902429	0.0010778
AUR62000306	16asyMt2	0.97139	2.8648e-05
AUR62000307	12asyMt1	0.908168	0.0009026
AUR62000308	16asyMt2	0.955708	0.00010504
AUR62000313	23asyMt2	0.857092	0.0032684
AUR62000314	08asyMt2	0.944074	0.00020959
AUR62000318	05mt	0.958972	8.3693e-05
AUR62000319	00box1	0.90556	0.0009797
AUR62000321	19box2	0.919428	0.00061495
AUR62000323	00mt	0.983019	6.0425e-06
AUR62000325	06asyMt1	0.936882	0.00029962
AUR62000329	17spike	0.839285	0.0045836
AUR62000331	04asyMt1	0.980915	8.5656e-06
AUR62000332	06mt	0.955112	0.00010929
AUR62000335	13mt	0.942236	0.00023061
AUR62000337	09box2	0.970899	3.0138e-05
AUR62000341	07mt	0.963396	5.9636e-05
AUR62000346	14cos	0.982025	7.1626e-06
AUR62000349	12box1.5	0.976696	1.5545e-05
AUR62000352	18asyMt2	0.94446	0.00020533
AUR62000355	23asyMt2	0.979692	1.031e-05
AUR62000357	16asyMt2	0.944403	0.00020596
AUR62000365	10hbox	0.98168	7.5801e-06
AUR62000370	12rigid	0.964764	5.325e-05
AUR62000372	23asyMt2	0.978954	1.147e-05
AUR62000374	21box2	0.886208	0.0016882
AUR62000376	08asyMt1	0.978372	1.2443e-05
AUR62000385	08mt	0.870479	0.002459
AUR62000388	22box1.5	0.92752	0.00045045
AUR62000389	12asyMt1	0.869608	0.0025072
AUR62000392	09rigid	0.948495	0.00016426
AUR62000393	07mt	0.915808	0.00069967
AUR62000396	01box2	0.869991	0.0024859
AUR62000397	10box2	0.919238	0.00061922
AUR62000398	16asyMt2	0.903967	0.0010289
AUR62000399	08mt	0.974893	1.9414e-05
AUR62000401	16rigid	0.933762	0.00034547
AUR62000404	20rigid	0.871828	0.0023855
AUR62000407	00asyMt2	0.878897	0.0020233
AUR62000416	16asyMt2	0.968422	3.8434e-05
AUR62000417	23box1	0.955891	0.00010376
AUR62000418	23rigid	0.904747	0.0010046
AUR62000421	10box1.5	0.870202	0.0024743
AUR62000422	10box1.5	0.990582	1.0369e-06
AUR62000423	03spike	0.893291	0.0013999
AUR62000424	13asyMt1	0.979411	1.0742e-05
AUR62000427	11asyMt1	0.940929	0.00024637
AUR62000429	02asyMt1	0.846486	0.0040175
AUR62000432	00asyMt2	0.910097	0.00084816
AUR62000434	10box2	0.899217	0.0011848
AUR62000435	04asyMt1	0.853946	0.0034803
AUR62000436	22box1.5	0.964294	5.5388e-05
AUR62000438	18asyMt2	0.976911	1.512e-05
AUR62000439	08mt	0.977179	1.4603e-05
AUR62000445	21box2	0.970121	3.26e-05
AUR62000448	04spike	0.949012	0.00015942
AUR62000449	23rigid	0.980056	9.7687e-06
AUR62000450	13asyMt1	0.953641	0.00012025
AUR62000460	11box1	0.979431	1.0711e-05
AUR62000461	21box2	0.974184	2.1093e-05
AUR62000463	03spike	0.964616	5.3916e-05
AUR62000464	19hbox	0.922785	0.00054264
AUR62000465	19hbox	0.971071	2.9609e-05
AUR62000468	19hbox	0.979427	1.0716e-05
AUR62000469	20box2	0.898231	0.001219
AUR62000472	19hbox	0.979769	1.0194e-05
AUR62000473	08cos	0.92335	0.00053105
AUR62000474	18box1.5	0.842911	0.0042926
AUR62000475	12spike	0.962895	6.2091e-05
AUR62000476	14asyMt1	0.885759	0.0017077
AUR62000478	19box1.5	0.84904	0.0038281
AUR62000482	13box2	0.901943	0.0010936
AUR62000483	23asyMt2	0.89029	0.0015178
AUR62000487	17asyMt2	0.917082	0.00066904
AUR62000490	14spike	0.918676	0.00063196
AUR62000491	02asyMt2	0.839547	0.0045622
AUR62000495	21box2	0.93574	0.00031591
AUR62000498	03asyMt2	0.922416	0.0005503
AUR62000504	03spike	0.951777	0.00013515
AUR62000507	11cos	0.942994	0.00022178
AUR62000508	14rigid	0.81745	0.0066011
AUR62000511	10box2	0.830949	0.0052992
AUR62000513	12mt	0.977416	1.4155e-05
AUR62000514	11box1.5	0.896406	0.001284
AUR62000517	14spike	0.948238	0.0001667
AUR62000523	03asyMt1	0.938117	0.00028264
AUR62000524	08asyMt1	0.968561	3.7932e-05
AUR62000525	12spike	0.925455	0.00048929
AUR62000526	04spike	0.925871	0.0004813
AUR62000528	07asyMt1	0.984099	4.9657e-06
AUR62000530	05spike	0.968947	3.6564e-05
AUR62000532	09rigid	0.976793	1.5353e-05
AUR62000533	09mt	0.980939	8.5336e-06
AUR62000534	09mt	0.952295	0.00013089
AUR62000536	23spike	0.911112	0.00082041
AUR62000537	08rigid	0.882011	0.0018758
AUR62000538	18box1.5	0.912478	0.00078398
AUR62000540	03spike	0.897372	0.0012493
AUR62000543	11mt	0.979556	1.0518e-05
AUR62000552	19mt	0.927025	0.00045958
AUR62000554	10box1.5	0.921606	0.00056736
AUR62000558	16asyMt1	0.921977	0.00055952
AUR62000559	00box1	0.99096	9.1735e-07
AUR62000562	05spike	0.897049	0.0012608
AUR62000563	03mt	0.955636	0.00010555
AUR62000564	05asyMt1	0.973298	2.3325e-05
AUR62000567	17box1.5	0.975605	1.7817e-05
AUR62000568	17box1.5	0.974249	2.0935e-05
AUR62000569	07asyMt1	0.938213	0.00028136
AUR62000571	04mt	0.955767	0.00010462
AUR62000574	23asyMt2	0.982633	6.463e-06
AUR62000577	12asyMt1	0.94833	0.00016582
AUR62000578	15asyMt2	0.898607	0.0012059
AUR62000579	12rigid	0.933353	0.00035179
AUR62000580	19hbox	0.971774	2.7518e-05
AUR62000583	16rigid	0.934532	0.00033375
AUR62000602	07mt	0.91241	0.00078577
AUR62000603	04spike	0.908535	0.00089206
AUR62000607	15spike	0.883256	0.0018188
AUR62000609	14mt	0.891943	0.0014521
AUR62000611	16mt	0.899172	0.0011864
AUR62000615	12mt	0.991402	7.8952e-07
AUR62000616	15rigid	0.855485	0.0033756
AUR62000624	12mt	0.980696	8.8621e-06
AUR62000628	11asyMt1	0.934707	0.00033113
AUR62000629	13rigid	0.869002	0.0025411
AUR62000630	12cos	0.986271	3.2017e-06
AUR62000633	17box1.5	0.91906	0.00062324
AUR62000634	03spike	0.959426	8.0973e-05
AUR62000635	11spike	0.973083	2.3888e-05
AUR62000637	14box1	0.866561	0.0026807
AUR62000638	11box1	0.95889	8.4192e-05
AUR62000639	08spike	0.93803	0.00028383
AUR62000640	05asyMt1	0.956786	9.7632e-05
AUR62000641	13mt	0.981576	7.7104e-06
AUR62000642	14rigid	0.878062	0.0020641
AUR62000644	22cos	0.991395	7.912e-07
AUR62000645	07mt	0.949138	0.00015826
AUR62000653	04asyMt1	0.822558	0.0060872
AUR62000654	14mt	0.933376	0.00035143
AUR62000655	05asyMt2	0.845627	0.0040826
AUR62000656	17box1.5	0.876728	0.0021304
AUR62000662	21box1	0.951705	0.00013575
AUR62000663	20box2	0.955098	0.00010939
AUR62000665	09box2	0.959762	7.8999e-05
AUR62000671	05asyMt1	0.982145	7.0205e-06
AUR62000673	04asyMt1	0.96632	4.6558e-05
AUR62000674	02asyMt1	0.944279	0.00020732
AUR62000675	10mt	0.976544	1.5848e-05
AUR62000676	03asyMt2	0.966854	4.4398e-05
AUR62000684	05spike	0.913675	0.00075296
AUR62000687	23asyMt2	0.843513	0.0042455
AUR62000688	05asyMt1	0.911395	0.00081278
AUR62000690	22box1.5	0.954202	0.00011599
AUR62000693	19hbox	0.991295	8.1923e-07
AUR62000694	15mt	0.926677	0.00046605
AUR62000695	20box2	0.85383	0.0034883
AUR62000696	12asyMt1	0.824577	0.0058913
AUR62000699	14mt	0.9408	0.00024796
AUR62000700	15asyMt1	0.902603	0.0010722
AUR62000701	01box1	0.886408	0.0016796
AUR62000702	19hbox	0.982086	7.0901e-06
AUR62000703	18box1.5	0.923944	0.00051905
AUR62000706	02asyMt1	0.914722	0.00072647
AUR62000707	08cos	0.988044	2.1171e-06
AUR62000711	16spike	0.823735	0.0059725
AUR62000723	19hbox	0.93653	0.00030459
AUR62000725	00box1	0.828351	0.0055358
AUR62000726	11hbox	0.922059	0.00055779
AUR62000727	09mt	0.948905	0.00016042
AUR62000728	09spike	0.963555	5.8868e-05
AUR62000729	19hbox	0.910613	0.00083399
AUR62000731	14asyMt1	0.931	0.00038968
AUR62000737	20hbox	0.916284	0.00068812
AUR62000738	01asyMt2	0.856986	0.0032753
AUR62000739	10rigid	0.981503	7.802e-06
AUR62000742	12rigid	0.941175	0.00024335
AUR62000743	15hbox	0.904592	0.0010094
AUR62000744	03asyMt2	0.929256	0.00041942
AUR62000749	14spike	0.863507	0.0028621
AUR62000750	13spike	0.848166	0.0038923
AUR62000754	12spike	0.837541	0.0047278
AUR62000755	23cos	0.955067	0.00010961
AUR62000758	19hbox	0.918703	0.00063134
AUR62000759	18mt	0.902504	0.0010754
AUR62000762	10box2	0.886905	0.0016583
AUR62000763	12mt	0.946264	0.00018622
AUR62000764	19hbox	0.971587	2.8066e-05
AUR62000767	14asyMt1	0.912421	0.00078548
AUR62000771	10mt	0.983816	5.2345e-06
AUR62000774	02box1	0.877817	0.0020762
AUR62000775	12mt	0.859093	0.0031379
AUR62000776	06spike	0.940475	0.00025201
AUR62000782	11mt	0.968256	3.9039e-05
AUR62000783	10mt	0.948305	0.00016606
AUR62000794	06box2	0.852628	0.0035717
AUR62000796	11asyMt1	0.921238	0.00057523
AUR62000799	20hbox	0.97826	1.2636e-05
AUR62000805	16asyMt2	0.891853	0.0014556
AUR62000806	21box2	0.946658	0.00018222
AUR62000808	14mt	0.943462	0.00021644
AUR62000810	06asyMt1	0.985659	3.6472e-06
AUR62000814	04spike	0.987641	2.338e-06
AUR62000815	05spike	0.817486	0.0065974
AUR62000816	08spike	0.835461	0.0049037
AUR62000819	23asyMt2	0.991001	9.0492e-07
AUR62000820	08mt	0.963977	5.6863e-05
AUR62000822	17box1.5	0.904378	0.001016
AUR62000824	18hbox	0.985791	3.5476e-06
AUR62000826	14mt	0.939549	0.00026377
AUR62000828	10rigid	0.96843	3.8405e-05
AUR62000829	12spike	0.897021	0.0012618
AUR62000833	08rigid	0.95307	0.00012469
AUR62000834	17box2	0.912323	0.00078806
AUR62000841	10asyMt1	0.963482	5.9218e-05
AUR62000842	18box1	0.890988	0.0014898
AUR62000843	12asyMt1	0.932298	0.00036847
AUR62000844	13asyMt1	0.912849	0.00077428
AUR62000845	13asyMt1	0.938023	0.00028391
AUR62000846	13box2	0.947797	0.00017094
AUR62000853	17box1.5	0.873713	0.0022852
AUR62000854	12asyMt1	0.940922	0.00024645
AUR62000858	01asyMt2	0.929233	0.00041981
AUR62000861	09box1	0.96143	6.9662e-05
AUR62000862	12asyMt1	0.964498	5.4453e-05
AUR62000868	11asyMt1	0.921061	0.00057904
AUR62000869	16asyMt1	0.902131	0.0010874
AUR62000880	05asyMt2	0.893719	0.0013836
AUR62000888	08box2	0.923143	0.00053528
AUR62000890	17mt	0.979443	1.0693e-05
AUR62000891	12mt	0.980348	9.3477e-06
AUR62000893	04spike	0.949753	0.00015266
AUR62000897	00box1	0.975633	1.7756e-05
AUR62000899	03asyMt1	0.968184	3.9302e-05
AUR62000900	23rigid	0.90851	0.00089279
AUR62000901	08cos	0.934577	0.00033308
AUR62000903	08mt	0.971575	2.8099e-05
AUR62000905	19hbox	0.957337	9.3989e-05
AUR62000907	01hbox	0.952276	0.00013105
AUR62000908	10mt	0.91957	0.00061177
AUR62000912	08mt	0.96169	6.828e-05
AUR62000926	11box1.5	0.822994	0.0060446
AUR62000928	15rigid	0.871627	0.0023964
AUR62000934	05spike	0.980615	8.9741e-06
AUR62000935	10rigid	0.986491	3.0506e-06
AUR62000941	10cos	0.996089	7.4577e-08
AUR62000945	11asyMt1	0.94109	0.0002444
AUR62000946	16mt	0.970842	3.0313e-05
AUR62000947	04spike	0.971063	2.9635e-05
AUR62000948	19hbox	0.934155	0.00033945
AUR62000950	21box2	0.899669	0.0011694
AUR62000951	11hbox	0.974599	2.0097e-05
AUR62000952	11box2	0.842922	0.0042918
AUR62000953	12asyMt2	0.877382	0.0020978
AUR62000954	14mt	0.977513	1.3975e-05
AUR62000956	12hbox	0.955781	0.00010452
AUR62000958	18box1	0.923832	0.00052129
AUR62000959	19hbox	0.85251	0.00358
AUR62000960	18box1.5	0.935251	0.00032306
AUR62000963	11box1.5	0.974659	1.9956e-05
AUR62000965	14mt	0.901092	0.0011216
AUR62000969	23asyMt2	0.865746	0.0027284
AUR62000970	23asyMt2	0.8159	0.0067623
AUR62000971	01asyMt2	0.89252	0.0014296
AUR62000972	07mt	0.922295	0.00055284
AUR62000973	06asyMt1	0.938416	0.00027864
AUR62000974	11hbox	0.960384	7.543e-05
AUR62000975	05asyMt1	0.94852	0.00016403
AUR62000983	06asyMt1	0.885713	0.0017097
AUR62000984	11rigid	0.934584	0.00033297
AUR62000988	06spike	0.87729	0.0021023
AUR62000989	07spike	0.955929	0.00010349
AUR62000993	16asyMt2	0.962014	6.6575e-05
AUR62000996	04spike	0.888144	0.0016059
AUR62001001	12mt	0.933346	0.00035191
AUR62001002	23spike	0.940477	0.00025199
AUR62001003	23spike	0.87364	0.002289
AUR62001006	18box1.5	0.93259	0.0003638
AUR62001008	08hbox	0.968321	3.8801e-05
AUR62001012	13asyMt1	0.971421	2.8557e-05
AUR62001013	14mt	0.977925	1.3224e-05
AUR62001014	05asyMt1	0.89059	0.0015057
AUR62001018	21box2	0.935516	0.00031917
AUR62001019	04asyMt1	0.918896	0.00062695
AUR62001020	10box1.5	0.964884	5.2713e-05
AUR62001022	14mt	0.926027	0.00047832
AUR62001023	08cos	0.984798	4.3416e-06
AUR62001024	17mt	0.928746	0.00042839
AUR62001026	15box1.5	0.928388	0.00043476
AUR62001028	15rigid	0.880893	0.001928
AUR62001029	09rigid	0.974185	2.1091e-05
AUR62001034	12cos	0.934058	0.00034094
AUR62001036	08rigid	0.928025	0.00044128
AUR62001045	12spike	0.948011	0.00016887
AUR62001046	11mt	0.99591	8.529e-08
AUR62001052	08rigid	0.905746	0.00097408
AUR62001056	11mt	0.99134	8.066e-07
AUR62001057	00box1.5	0.933579	0.00034828
AUR62001058	21box2	0.802757	0.0082291
AUR62001060	03spike	0.993393	3.5872e-07
AUR62001061	15asyMt2	0.965511	4.9963e-05
AUR62001065	16asyMt1	0.947243	0.00017636
AUR62001066	11mt	0.943898	0.00021154
AUR62001067	11asyMt1	0.937446	0.0002918
AUR62001069	06box1	0.851045	0.0036834
AUR62001070	13asyMt1	0.897889	0.001231
AUR62001073	13spike	0.918081	0.00064563
AUR62001075	08mt	0.94484	0.00020121
AUR62001080	07box1	0.987134	2.6368e-06
AUR62001081	10rigid	0.958256	8.8106e-05
AUR62001082	11mt	0.960461	7.4991e-05
AUR62001083	00asyMt1	0.872987	0.0023235
AUR62001086	05asyMt1	0.949174	0.00015793
AUR62001100	17box1.5	0.873807	0.0022802
AUR62001101	18box1.5	0.865257	0.0027572
AUR62001104	16rigid	0.91567	0.00070304
AUR62001106	16spike	0.893839	0.001379
AUR62001109	12box1.5	0.969674	3.4073e-05
AUR62001111	11box1	0.982156	7.0069e-06
AUR62001112	03asyMt2	0.928386	0.0004348
AUR62001114	08rigid	0.974583	2.0135e-05
AUR62001116	12asyMt1	0.977579	1.3853e-05
AUR62001117	12mt	0.963601	5.8649e-05
AUR62001120	11hbox	0.987854	2.2196e-06
AUR62001121	17box1.5	0.916009	0.00069476
AUR62001132	13asyMt1	0.973695	2.2305e-05
AUR62001133	08box1.5	0.86444	0.0028059
AUR62001135	11asyMt1	0.941704	0.00023695
AUR62001137	07mt	0.931098	0.00038805
AUR62001138	17mt	0.962532	6.3917e-05
AUR62001139	23mt	0.987446	2.45e-06
AUR62001140	21box2	0.821939	0.0061481
AUR62001141	04spike	0.980027	9.8114e-06
AUR62001143	08mt	0.856123	0.0033327
AUR62001145	03spike	0.951619	0.00013648
AUR62001146	05asyMt2	0.961083	7.154e-05
AUR62001147	18box1.5	0.986207	3.2465e-06
AUR62001149	21box2	0.899391	0.0011788
AUR62001152	03asyMt2	0.961593	6.8794e-05
AUR62001153	11spike	0.97511	1.8917e-05
AUR62001155	00spike	0.827098	0.0056522
AUR62001157	14asyMt1	0.861261	0.0030004
AUR62001159	10mt	0.940225	0.00025515
AUR62001160	19box1.5	0.930709	0.00039455
AUR62001163	09hbox	0.954823	0.00011138
AUR62001164	04mt	0.96024	7.6246e-05
AUR62001169	07spike	0.943917	0.00021133
AUR62001183	06spike	0.975903	1.7176e-05
AUR62001184	07spike	0.981311	8.0459e-06
AUR62001190	09rigid	0.944878	0.0002008
AUR62001193	09spike	0.949688	0.00015325
AUR62001195	11mt	0.946436	0.00018447
AUR62001205	00box1	0.929295	0.00041874
AUR62001206	17spike	0.834414	0.0049937
AUR62001208	12asyMt1	0.939755	0.00026112
AUR62001210	23spike	0.948636	0.00016293
AUR62001212	20hbox	0.897753	0.0012358
AUR62001215	02rigid	0.923753	0.00052288
AUR62001216	06asyMt2	0.967419	4.2182e-05
AUR62001219	05mt	0.969993	3.3017e-05
AUR62001226	07mt	0.964087	5.6349e-05
AUR62001227	10cos	0.981772	7.4679e-06
AUR62001228	06asyMt2	0.955082	0.0001095
AUR62001229	19hbox	0.87247	0.002351
AUR62001230	08asyMt1	0.973049	2.3977e-05
AUR62001231	22hbox	0.96244	6.4385e-05
AUR62001232	23spike	0.806888	0.0077486
AUR62001233	04spike	0.971578	2.809e-05
AUR62001238	03spike	0.928767	0.00042802
AUR62001245	05spike	0.916956	0.00067202
AUR62001248	03asyMt2	0.853005	0.0035454
AUR62001249	13cos	0.965229	5.1188e-05
AUR62001251	04spike	0.949255	0.00015718
AUR62001253	13mt	0.949985	0.00015059
AUR62001254	14rigid	0.935036	0.00032624
AUR62001255	18box1.5	0.91044	0.0008387
AUR62001257	15rigid	0.904014	0.0010274
AUR62001258	07asyMt1	0.979492	1.0616e-05
AUR62001259	23asyMt2	0.833013	0.0051158
AUR62001260	12mt	0.950629	0.00014492
AUR62001263	09spike	0.921991	0.00055922
AUR62001267	16rigid	0.812885	0.0070829
AUR62001269	07mt	0.9469	0.00017978
AUR62001270	13asyMt1	0.883758	0.0017962
AUR62001274	09mt	0.966509	4.5785e-05
AUR62001276	10mt	0.974608	2.0077e-05
AUR62001277	15asyMt2	0.972238	2.6191e-05
AUR62001281	09mt	0.97621	1.6532e-05
AUR62001286	01cos	0.955432	0.00010699
AUR62001287	08asyMt1	0.956776	9.7703e-05
AUR62001288	11box1	0.847131	0.0039692
AUR62001291	12mt	0.901901	0.0010949
AUR62001294	13asyMt1	0.981133	8.2764e-06
AUR62001297	02asyMt1	0.899918	0.0011609
AUR62001304	20asyMt1	0.893052	0.0014091
AUR62001305	00box1	0.911553	0.00080853
AUR62001306	03asyMt2	0.856426	0.0033125
AUR62001307	01box1	0.947833	0.00017059
AUR62001308	22spike	0.976408	1.6125e-05
AUR62001309	22spike	0.961865	6.7354e-05
AUR62001311	23box1.5	0.84333	0.0042598
AUR62001322	06asyMt1	0.943527	0.0002157
AUR62001324	12mt	0.959936	7.7986e-05
AUR62001326	07asyMt1	0.917174	0.00066686
AUR62001329	16asyMt2	0.923421	0.00052961
AUR62001330	12mt	0.933097	0.00035579
AUR62001331	15cos	0.986252	3.215e-06
AUR62001332	16rigid	0.934054	0.000341
AUR62001334	13mt	0.960102	7.7034e-05
AUR62001335	19box1	0.964131	5.6145e-05
AUR62001336	07asyMt2	0.954942	0.00011052
AUR62001337	23asyMt2	0.836539	0.004812
AUR62001338	19hbox	0.909306	0.0008702
AUR62001341	15mt	0.880142	0.0019635
AUR62001342	11box1.5	0.930446	0.00039898
AUR62001343	14mt	0.943834	0.00021225
AUR62001345	19hbox	0.985401	3.8468e-06
AUR62001346	05asyMt1	0.957761	9.1242e-05
AUR62001347	17box1.5	0.823463	0.0059989
AUR62001350	09asyMt2	0.983966	5.0911e-06
AUR62001354	03asyMt2	0.967129	4.3309e-05
AUR62001355	13asyMt1	0.875792	0.0021777
AUR62001357	08cos	0.9621	6.6128e-05
AUR62001358	12rigid	0.981529	7.7689e-06
AUR62001359	22box1.5	0.909703	0.0008591
AUR62001360	07mt	0.974418	2.0528e-05
AUR62001362	04asyMt1	0.982797	6.2821e-06
AUR62001366	11cos	0.99047	1.0742e-06
AUR62001367	08box1.5	0.928413	0.00043431
AUR62001368	13cos	0.969395	3.5015e-05
AUR62001369	05spike	0.905799	0.00097247
AUR62001373	16spike	0.926107	0.0004768
AUR62001375	12cos	0.979349	1.0839e-05
AUR62001376	15mt	0.896465	0.0012818
AUR62001379	15mt	0.98369	5.3575e-06
AUR62001381	10box2	0.899184	0.0011859
AUR62001384	12box1.5	0.891889	0.0014542
AUR62001391	02asyMt1	0.915443	0.0007086
AUR62001398	03spike	0.946189	0.000187
AUR62001399	05asyMt1	0.919612	0.00061083
AUR62001400	19hbox	0.961165	7.1094e-05
AUR62001402	14mt	0.901796	0.0010984
AUR62001405	08box1	0.910566	0.00083527
AUR62001407	03asyMt1	0.851898	0.0036229
AUR62001409	15rigid	0.812251	0.0071514
AUR62001410	05asyMt1	0.965302	5.0868e-05
AUR62001411	11cos	0.926545	0.00046852
AUR62001415	11box1	0.89265	0.0014246
AUR62001419	05asyMt1	0.931765	0.00037707
AUR62001420	13spike	0.88119	0.001914
AUR62001421	08asyMt2	0.947659	0.00017228
AUR62001422	22box1.5	0.917872	0.0006505
AUR62001423	04asyMt1	0.961585	6.8835e-05
AUR62001427	05asyMt1	0.910424	0.00083915
AUR62001431	08rigid	0.962485	6.4153e-05
AUR62001432	18box1	0.951114	0.00014074
AUR62001433	03spike	0.986045	3.3617e-06
AUR62001435	03asyMt1	0.979826	1.0108e-05
AUR62001439	04spike	0.87031	0.0024683
AUR62001441	16spike	0.946745	0.00018134
AUR62001443	06asyMt1	0.946366	0.00018518
AUR62001444	09rigid	0.948897	0.00016049
AUR62001445	17cos	0.963641	5.8456e-05
AUR62001449	09rigid	0.956705	9.8174e-05
AUR62001454	06asyMt2	0.933293	0.00035273
AUR62001455	13asyMt1	0.95585	0.00010404
AUR62001456	01box1	0.878797	0.0020282
AUR62001458	06mt	0.940074	0.00025705
AUR62001460	03spike	0.971574	2.8102e-05
AUR62001464	14spike	0.861941	0.0029581
AUR62001467	07mt	0.964116	5.6216e-05
AUR62001472	13asyMt1	0.894466	0.0013554
AUR62001475	21hbox	0.980387	9.2918e-06
AUR62001477	01box1	0.895047	0.0013337
AUR62001479	18hbox	0.956225	0.00010145
AUR62001482	23box1	0.87628	0.0021529
AUR62001491	22box1.5	0.890762	0.0014988
AUR62001497	05asyMt2	0.950078	0.00014975
AUR62001498	05mt	0.963014	6.1501e-05
AUR62001499	12spike	0.909519	0.00086425
AUR62001504	12asyMt1	0.806889	0.0077484
AUR62001505	12spike	0.975533	1.7974e-05
AUR62001507	11cos	0.982625	6.4717e-06
AUR62001509	05spike	0.899251	0.0011837
AUR62001510	06asyMt1	0.980022	9.8181e-06
AUR62001511	16asyMt1	0.953868	0.00011851
AUR62001515	09rigid	0.958653	8.5638e-05
AUR62001519	11rigid	0.973139	2.374e-05
AUR62001521	15spike	0.937826	0.00028658
AUR62001526	15asyMt2	0.971009	2.98e-05
AUR62001527	15rigid	0.917942	0.00064885
AUR62001528	07asyMt1	0.940466	0.00025212
AUR62001529	12rigid	0.926355	0.0004721
AUR62001533	20box2	0.961795	6.7723e-05
AUR62001534	02spike	0.949184	0.00015783
AUR62001537	19box2	0.879037	0.0020166
AUR62001538	13asyMt1	0.963118	6.0991e-05
AUR62001542	23box1	0.952757	0.00012718
AUR62001543	18box1.5	0.896054	0.0012967
AUR62001544	05asyMt1	0.971621	2.7965e-05
AUR62001545	11box1	0.963391	5.966e-05
AUR62001547	05spike	0.896753	0.0012714
AUR62001553	22box1.5	0.959854	7.8466e-05
AUR62001558	13asyMt1	0.90418	0.0010222
AUR62001559	20hbox	0.974257	2.0915e-05
AUR62001560	21box2	0.851147	0.0036761
AUR62001561	20hbox	0.91457	0.00073029
AUR62001563	14asyMt1	0.907797	0.00091332
AUR62001564	08spike	0.881508	0.0018992
AUR62001569	03asyMt2	0.99118	8.519e-07
AUR62001572	03asyMt1	0.834852	0.0049559
AUR62001574	03asyMt1	0.934647	0.00033203
AUR62001576	09rigid	0.929371	0.0004174
AUR62001578	07spike	0.939974	0.00025833
AUR62001580	15rigid	0.928984	0.00042418
AUR62001581	01mt	0.873045	0.0023204
AUR62001585	09box1.5	0.951133	0.00014057
AUR62001589	12spike	0.970021	3.2927e-05
AUR62001590	15asyMt2	0.944349	0.00020655
AUR62001591	06asyMt1	0.949765	0.00015255
AUR62001596	10asyMt2	0.929672	0.00041219
AUR62001600	07mt	0.928573	0.00043145
AUR62001601	20spike	0.893634	0.0013868
AUR62001602	12asyMt1	0.868309	0.0025803
AUR62001609	10box1	0.952311	0.00013077
AUR62001610	13asyMt1	0.926148	0.00047601
AUR62001611	18box1	0.942303	0.00022982
AUR62001613	09rigid	0.975391	1.8288e-05
AUR62001615	08box1.5	0.924517	0.00050763
AUR62001616	09cos	0.986589	2.9849e-06
AUR62001618	12asyMt1	0.932462	0.00036584
AUR62001619	23spike	0.985406	3.8427e-06
AUR62001620	04spike	0.937538	0.00029053
AUR62001621	05asyMt1	0.979274	1.0957e-05
AUR62001622	11box2	0.87213	0.0023692
AUR62001624	06spike	0.850718	0.0037068
AUR62001627	10cos	0.972337	2.5916e-05
AUR62001629	08mt	0.957094	9.5582e-05
AUR62001630	04asyMt1	0.981067	8.3635e-06
AUR62001631	12box1.5	0.977951	1.3178e-05
AUR62001633	21rigid	0.973063	2.3942e-05
AUR62001634	15mt	0.937581	0.00028993
AUR62001636	09box2	0.916746	0.00067702
AUR62001638	09rigid	0.993183	3.9395e-07
AUR62001640	02spike	0.876341	0.0021499
AUR62001643	06asyMt1	0.96276	6.2769e-05
AUR62001644	05asyMt1	0.929266	0.00041924
AUR62001647	01mt	0.972392	2.5762e-05
AUR62001648	12mt	0.959792	7.8824e-05
AUR62001652	00box1	0.842457	0.0043284
AUR62001653	03spike	0.951376	0.00013851
AUR62001654	05spike	0.850587	0.0037162
AUR62001658	09spike	0.973948	2.1672e-05
AUR62001659	12asyMt1	0.823325	0.0060123
AUR62001660	00box1	0.915138	0.00071612
AUR62001663	08box2	0.878154	0.0020596
AUR62001664	23asyMt2	0.827597	0.0056057
AUR62001668	09rigid	0.983368	5.679e-06
AUR62001669	03mt	0.943247	0.00021888
AUR62001671	09spike	0.983508	5.5376e-06
AUR62001672	08spike	0.962678	6.318e-05
AUR62001674	06spike	0.948127	0.00016776
AUR62001675	04cos	0.990899	9.3573e-07
AUR62001678	10asyMt2	0.821288	0.0062125
AUR62001679	13asyMt1	0.946634	0.00018245
AUR62001682	12cos	0.957913	9.0267e-05
AUR62001683	08mt	0.962329	6.4951e-05
AUR62001684	01box1	0.932112	0.00037146
AUR62001687	15asyMt2	0.956864	9.711e-05
AUR62001688	09rigid	0.902796	0.001066
AUR62001689	04spike	0.855494	0.003375
AUR62001690	12cos	0.954905	0.00011079
AUR62001691	02asyMt1	0.891764	0.0014591
AUR62001695	20hbox	0.948964	0.00015987
AUR62001697	20hbox	0.866004	0.0027132
AUR62001699	08mt	0.972553	2.5318e-05
AUR62001700	00box1	0.883225	0.0018202
AUR62001704	09mt	0.96317	6.0733e-05
AUR62001705	11mt	0.979327	1.0873e-05
AUR62001706	08asyMt2	0.960206	7.6439e-05
AUR62001707	07mt	0.927879	0.00044391
AUR62001708	07mt	0.95242	0.00012989
AUR62001711	18hbox	0.91591	0.00069717
AUR62001712	11mt	0.994784	1.767e-07
AUR62001715	12rigid	0.986496	3.0474e-06
AUR62001716	03asyMt1	0.960791	7.3146e-05
AUR62001718	10mt	0.985013	4.1604e-06
AUR62001721	20spike	0.888476	0.0015921
AUR62001723	00asyMt2	0.825732	0.005781
AUR62001727	19hbox	0.931677	0.00037852
AUR62001729	02rigid	0.971689	2.7765e-05
AUR62001730	11hbox	0.961507	6.925e-05
AUR62001731	04spike	0.962587	6.3635e-05
AUR62001736	08spike	0.953623	0.00012039
AUR62001741	17box1.5	0.939248	0.00026767
AUR62001742	16asyMt1	0.857626	0.0032333
AUR62001743	20spike	0.942525	0.00022722
AUR62001746	13cos	0.99617	7.0039e-08
AUR62001747	02asyMt2	0.873741	0.0022837
AUR62001749	08asyMt1	0.921874	0.00056169
AUR62001750	17asyMt2	0.861149	0.0030074
AUR62001751	01box1	0.929425	0.00041647
AUR62001753	02spike	0.949144	0.00015821
AUR62001754	00box1	0.895944	0.0013007
AUR62001756	08asyMt2	0.878627	0.0020365
AUR62001757	08mt	0.973346	2.32e-05
AUR62001758	04mt	0.965891	4.8343e-05
AUR62001759	01hbox	0.987205	2.5932e-06
AUR62001761	17rigid	0.91752	0.00065871
AUR62001765	05asyMt1	0.921021	0.0005799
AUR62001769	19spike	0.818538	0.0064894
AUR62001776	10box1.5	0.978311	1.2548e-05
AUR62001779	15asyMt2	0.959154	8.2594e-05
AUR62001782	10rigid	0.973175	2.3645e-05
AUR62001788	23spike	0.931424	0.00038267
AUR62001789	20rigid	0.928004	0.00044165
AUR62001791	05asyMt1	0.856408	0.0033137
AUR62001792	13asyMt1	0.887436	0.0016357
AUR62001794	16asyMt2	0.865829	0.0027235
AUR62001795	07mt	0.96862	3.7721e-05
AUR62001796	23box1	0.952995	0.00012529
AUR62001798	03asyMt1	0.892413	0.0014338
AUR62001799	12mt	0.897306	0.0012517
AUR62001800	09rigid	0.972799	2.4648e-05
AUR62001804	01spike	0.974375	2.063e-05
AUR62001806	09rigid	0.970777	3.0517e-05
AUR62001808	15cos	0.957342	9.3954e-05
AUR62001809	16asyMt1	0.936481	0.00030528
AUR62001810	08mt	0.962453	6.4314e-05
AUR62001811	13spike	0.933953	0.00034254
AUR62001813	00asyMt2	0.986593	2.982e-06
AUR62001814	08mt	0.929044	0.00042314
AUR62001817	06asyMt1	0.95912	8.2799e-05
AUR62001822	23asyMt2	0.927544	0.00045002
AUR62001823	03asyMt1	0.981365	7.9758e-06
AUR62001824	07box1	0.918809	0.00062894
AUR62001825	11mt	0.959524	8.0397e-05
AUR62001827	07mt	0.937301	0.00029379
AUR62001828	10mt	0.955896	0.00010372
AUR62001829	13mt	0.936978	0.00029828
AUR62001830	10cos	0.979017	1.1367e-05
AUR62001831	08mt	0.972881	2.4426e-05
AUR62001832	13asyMt1	0.965002	5.2188e-05
AUR62001835	00asyMt2	0.821947	0.0061473
AUR62001838	23mt	0.950906	0.00014252
AUR62001839	10mt	0.874163	0.0022616
AUR62001841	12spike	0.93715	0.00029589
AUR62001843	04spike	0.976923	1.5098e-05
AUR62001846	04box1	0.94864	0.0001629
AUR62001849	02asyMt2	0.815171	0.0068389
AUR62001852	23box1	0.950495	0.00014608
AUR62001855	06asyMt1	0.981899	7.3129e-06
AUR62001856	06spike	0.923187	0.00053437
AUR62001857	03box2	0.939851	0.0002599
AUR62001858	07asyMt1	0.957492	9.2977e-05
AUR62001859	21box2	0.827182	0.0056444
AUR62001863	11box1	0.970307	3.2001e-05
AUR62001866	14box2	0.908793	0.00088471
AUR62001869	05asyMt1	0.974509	2.031e-05
AUR62001879	21asyMt1	0.961873	6.7314e-05
AUR62001880	07asyMt2	0.979159	1.1139e-05
AUR62001881	03hbox	0.961597	6.8772e-05
AUR62001883	11mt	0.974447	2.0458e-05
AUR62001884	12mt	0.980116	9.6804e-06
AUR62001887	18hbox	0.968649	3.7619e-05
AUR62001888	04asyMt1	0.963216	6.0508e-05
AUR62001889	07asyMt1	0.961004	7.1973e-05
AUR62001892	14cos	0.955512	0.00010643
AUR62001895	03asyMt1	0.833326	0.0050884
AUR62001896	12hbox	0.86891	0.0025463
AUR62001899	03asyMt1	0.963742	5.7974e-05
AUR62001901	05asyMt2	0.888545	0.0015892
AUR62001905	07asyMt1	0.946077	0.00018815
AUR62001909	07box1	0.9769	1.5143e-05
AUR62001911	09asyMt1	0.88017	0.0019622
AUR62001913	11asyMt1	0.915263	0.00071304
AUR62001914	11spike	0.813687	0.0069967
AUR62001915	11mt	0.935079	0.00032559
AUR62001916	05asyMt1	0.924281	0.0005123
AUR62001917	00box1	0.847435	0.0039465
AUR62001921	06asyMt2	0.898135	0.0012224
AUR62001925	06mt	0.970433	3.1599e-05
AUR62001926	01hbox	0.961197	7.0923e-05
AUR62001927	04spike	0.973795	2.2053e-05
AUR62001928	20hbox	0.960473	7.4925e-05
AUR62001930	03asyMt2	0.943889	0.00021164
AUR62001931	01box1.5	0.80736	0.0076948
AUR62001933	02mt	0.938505	0.00027745
AUR62001937	18box1	0.929223	0.00042
AUR62001938	12asyMt1	0.933254	0.00035333
AUR62001939	01asyMt2	0.918755	0.00063016
AUR62001941	08spike	0.965379	5.0534e-05
AUR62001942	17mt	0.968639	3.7655e-05
AUR62001944	23asyMt2	0.874163	0.0022616
AUR62001945	17hbox	0.97834	1.2498e-05
AUR62001952	13rigid	0.918566	0.00063449
AUR62001953	10rigid	0.973049	2.3978e-05
AUR62001954	09spike	0.955016	0.00010998
AUR62001955	08mt	0.976374	1.6194e-05
AUR62001956	19hbox	0.8967	0.0012733
AUR62001959	06mt	0.968511	3.8112e-05
AUR62001960	18box1	0.903883	0.0010315
AUR62001961	06asyMt1	0.977351	1.4277e-05
AUR62001964	23asyMt2	0.867649	0.0026179
AUR62001965	06box1.5	0.910486	0.00083744
AUR62001966	04asyMt1	0.980666	8.9033e-06
AUR62001967	11box1	0.960214	7.6395e-05
AUR62001968	09mt	0.957672	9.1812e-05
AUR62001970	07hbox	0.917581	0.00065729
AUR62001971	08box2	0.866119	0.0027065
AUR62001972	07mt	0.972571	2.5267e-05
AUR62001974	19box1.5	0.923214	0.00053383
AUR62001975	15mt	0.965219	5.1231e-05
AUR62001979	10box1.5	0.975208	1.8696e-05
AUR62001985	14asyMt1	0.907449	0.00092344
AUR62001987	19hbox	0.952767	0.0001271
AUR62001988	16cos	0.88616	0.0016903
AUR62001990	23spike	0.882182	0.0018679
AUR62001992	02asyMt2	0.905565	0.00097956
AUR62001996	17box1	0.892722	0.0014218
AUR62001997	18mt	0.934958	0.00032739
AUR62001999	09asyMt1	0.965493	5.0041e-05
AUR62002001	04asyMt1	0.894518	0.0013534
AUR62002002	04asyMt1	0.944014	0.00021025
AUR62002004	05mt	0.919339	0.00061695
AUR62002005	11asyMt1	0.949519	0.00015478
AUR62002007	01box1	0.836985	0.0047744
AUR62002008	10box1.5	0.97022	3.2281e-05
AUR62002009	18cos	0.987323	2.5222e-06
AUR62002010	09mt	0.978936	1.1499e-05
AUR62002011	13asyMt1	0.943413	0.000217
AUR62002012	05asyMt1	0.862394	0.0029301
AUR62002014	05asyMt1	0.945525	0.00019391
AUR62002017	19box1.5	0.869964	0.0024875
AUR62002019	10box1.5	0.817061	0.0066413
AUR62002021	08mt	0.964513	5.4384e-05
AUR62002023	02spike	0.971209	2.9191e-05
AUR62002025	09box1.5	0.863941	0.0028359
AUR62002026	23spike	0.937711	0.00028816
AUR62002027	11box2	0.837436	0.0047367
AUR62002036	12mt	0.970153	3.2497e-05
AUR62002039	04spike	0.825396	0.005813
AUR62002040	06spike	0.900924	0.0011271
AUR62002045	13asyMt1	0.929507	0.00041505
AUR62002046	19cos	0.977227	1.4512e-05
AUR62002047	14box1	0.923793	0.00052207
AUR62002048	16spike	0.886794	0.001663
AUR62002049	14asyMt1	0.90105	0.0011229
AUR62002051	15spike	0.948051	0.00016849
AUR62002053	07asyMt1	0.976788	1.5363e-05
AUR62002054	11mt	0.967408	4.2226e-05
AUR62002055	10rigid	0.945889	0.00019009
AUR62002056	07box1	0.962863	6.2254e-05
AUR62002057	11asyMt2	0.888253	0.0016014
AUR62002059	09rigid	0.900085	0.0011552
AUR62002060	13asyMt1	0.903526	0.0010427
AUR62002061	16asyMt2	0.939699	0.00026184
AUR62002063	08mt	0.94986	0.0001517
AUR62002068	15asyMt2	0.970919	3.0077e-05
AUR62002069	04asyMt1	0.954713	0.0001122
AUR62002076	11mt	0.972773	2.4717e-05
AUR62002079	16mt	0.864893	0.0027788
AUR62002081	05mt	0.952023	0.00013312
AUR62002085	09rigid	0.957339	9.3973e-05
AUR62002086	04asyMt1	0.98661	2.9707e-06
AUR62002087	23mt	0.932899	0.0003589
AUR62002088	01box1	0.96475	5.3312e-05
AUR62002089	10box2	0.858221	0.0031944
AUR62002090	10box2	0.930643	0.00039564
AUR62002092	23asyMt2	0.95223	0.00013143
AUR62002095	20box1.5	0.954781	0.0001117
AUR62002098	03spike	0.974447	2.0458e-05
AUR62002103	00mt	0.979811	1.013e-05
AUR62002110	01cos	0.943399	0.00021715
AUR62002111	00spike	0.932277	0.00036881
AUR62002121	02spike	0.909683	0.00085967
AUR62002131	04spike	0.874367	0.002251
AUR62002133	13asyMt1	0.860187	0.0030681
AUR62002134	20spike	0.948287	0.00016623
AUR62002135	18box1.5	0.947664	0.00017223
AUR62002136	11box1	0.975809	1.7376e-05
AUR62002137	04spike	0.90245	0.0010771
AUR62002140	08asyMt1	0.933084	0.000356
AUR62002141	13box2	0.803558	0.0081346
AUR62002143	15asyMt2	0.914222	0.00073904
AUR62002145	08mt	0.931546	0.00038066
AUR62002146	08mt	0.952723	0.00012745
AUR62002149	16asyMt1	0.933026	0.0003569
AUR62002150	00box1	0.859451	0.003115
AUR62002156	10rigid	0.964069	5.6436e-05
AUR62002157	18box1.5	0.864594	0.0027967
AUR62002158	01spike	0.94032	0.00025395
AUR62002160	16mt	0.90871	0.00088708
AUR62002164	04asyMt1	0.944972	0.00019978
AUR62002169	03box1	0.985028	4.1482e-06
AUR62002171	19box1	0.888419	0.0015944
AUR62002177	08asyMt1	0.95581	0.00010432
AUR62002178	13asyMt1	0.959379	8.1255e-05
AUR62002180	09box2	0.898512	0.0012092
AUR62002181	07spike	0.963341	5.9901e-05
AUR62002182	10asyMt1	0.843328	0.00426
AUR62002183	08box1	0.807422	0.0076877
AUR62002186	16asyMt2	0.969798	3.3662e-05
AUR62002189	12mt	0.952924	0.00012585
AUR62002193	00box1	0.870832	0.0024396
AUR62002195	12asyMt1	0.877942	0.00207
AUR62002199	13mt	0.932	0.00037326
AUR62002200	14spike	0.803191	0.0081778
AUR62002203	23cos	0.98997	1.2519e-06
AUR62002204	19box1.5	0.894529	0.001353
AUR62002207	08rigid	0.941916	0.0002344
AUR62002208	03asyMt1	0.967821	4.0652e-05
AUR62002209	12cos	0.982988	6.0758e-06
AUR62002212	20hbox	0.958365	8.742e-05
AUR62002222	04asyMt1	0.968155	3.941e-05
AUR62002223	12asyMt1	0.942973	0.00022202
AUR62002224	11box1	0.949759	0.00015261
AUR62002225	16asyMt2	0.957165	9.5114e-05
AUR62002226	02asyMt2	0.961699	6.823e-05
AUR62002227	00mt	0.962321	6.499e-05
AUR62002228	02spike	0.806792	0.0077595
AUR62002230	05asyMt1	0.848968	0.0038333
AUR62002231	12asyMt2	0.91775	0.00065332
AUR62002232	18box1.5	0.906586	0.00094887
AUR62002234	15mt	0.938021	0.00028394
AUR62002237	21asyMt2	0.957598	9.2289e-05
AUR62002239	09rigid	0.980392	9.2849e-06
AUR62002240	07asyMt1	0.864894	0.0027788
AUR62002242	05asyMt1	0.870856	0.0024383
AUR62002245	19hbox	0.909536	0.00086377
AUR62002246	20hbox	0.982871	6.2022e-06
AUR62002248	08mt	0.958132	8.8881e-05
AUR62002252	05asyMt1	0.985222	3.9896e-06
AUR62002253	02asyMt1	0.908314	0.00089838
AUR62002254	19hbox	0.930969	0.00039019
AUR62002261	04asyMt1	0.817075	0.0066399
AUR62002263	17mt	0.929263	0.00041929
AUR62002266	04asyMt1	0.867388	0.0026329
AUR62002267	11box2	0.902501	0.0010755
AUR62002268	13rigid	0.942427	0.00022837
AUR62002274	05spike	0.913074	0.00076844
AUR62002275	05mt	0.971874	2.7228e-05
AUR62002276	00box1	0.899539	0.0011738
AUR62002277	17box1.5	0.848385	0.0038761
AUR62002284	20hbox	0.98087	8.6263e-06
AUR62002286	10box2	0.921234	0.00057533
AUR62002288	09box2	0.838659	0.004635
AUR62002290	04spike	0.977197	1.4568e-05
AUR62002293	08mt	0.972201	2.6296e-05
AUR62002296	05asyMt1	0.937685	0.00028852
AUR62002297	17cos	0.977896	1.3276e-05
AUR62002298	19hbox	0.947708	0.0001718
AUR62002299	05mt	0.94357	0.00021522
AUR62002305	14mt	0.946688	0.00018191
AUR62002308	01box1.5	0.814345	0.0069264
AUR62002312	05asyMt1	0.92087	0.00058318
AUR62002318	12mt	0.976981	1.4985e-05
AUR62002320	16mt	0.926799	0.00046378
AUR62002321	10box1.5	0.970037	3.2873e-05
AUR62002328	23spike	0.977918	1.3237e-05
AUR62002331	14rigid	0.961919	6.7071e-05
AUR62002334	13hbox	0.956558	9.9168e-05
AUR62002337	18cos	0.96278	6.2668e-05
AUR62002343	05spike	0.976429	1.6082e-05
AUR62002348	23asyMt2	0.858521	0.0031749
AUR62002349	23hbox	0.945703	0.00019203
AUR62002350	20asyMt1	0.972867	2.4463e-05
AUR62002352	04spike	0.979458	1.067e-05
AUR62002354	09rigid	0.963052	6.1316e-05
AUR62002356	14spike	0.843592	0.0042394
AUR62002357	07spike	0.833881	0.00504
AUR62002362	17mt	0.94536	0.00019565
AUR62002363	21box2	0.961301	7.036e-05
AUR62002365	03asyMt1	0.925443	0.00048951
AUR62002366	11hbox	0.969973	3.3085e-05
AUR62002368	08spike	0.979625	1.0413e-05
AUR62002369	14box1	0.922031	0.00055839
AUR62002376	10asyMt1	0.977137	1.4684e-05
AUR62002377	09cos	0.98913	1.5925e-06
AUR62002384	07mt	0.946648	0.00018231
AUR62002385	19spike	0.954253	0.00011561
AUR62002386	21spike	0.807152	0.0077185
AUR62002387	01asyMt2	0.881223	0.0019125
AUR62002393	13mt	0.921416	0.00057142
AUR62002395	13spike	0.850227	0.003742
AUR62002398	04box2	0.927761	0.00044607
AUR62002399	08box1	0.951677	0.00013598
AUR62002400	04asyMt1	0.867923	0.0026022
AUR62002402	01mt	0.946395	0.00018488
AUR62002403	13asyMt1	0.942532	0.00022713
AUR62002406	13spike	0.923706	0.00052383
AUR62002408	09asyMt2	0.916973	0.00067163
AUR62002409	08asyMt1	0.961868	6.7342e-05
AUR62002410	23spike	0.894373	0.0013589
AUR62002412	11box1	0.988827	1.7287e-06
AUR62002413	07mt	0.940077	0.00025702
AUR62002416	05box1.5	0.89582	0.0013052
AUR62002417	18box1.5	0.980843	8.6626e-06
AUR62002418	12cos	0.990374	1.1069e-06
AUR62002419	10cos	0.986371	3.1325e-06
AUR62002422	12asyMt1	0.953133	0.0001242
AUR62002424	16asyMt2	0.952873	0.00012625
AUR62002425	13rigid	0.893849	0.0013786
AUR62002429	10box1.5	0.976553	1.5831e-05
AUR62002432	00box1	0.843795	0.0042235
AUR62002434	20hbox	0.856852	0.0032842
AUR62002437	19spike	0.90431	0.0010181
AUR62002438	09asyMt1	0.959485	8.0627e-05
AUR62002440	12asyMt2	0.871236	0.0024176
AUR62002441	07asyMt1	0.983812	5.2384e-06
AUR62002446	22mt	0.965935	4.8158e-05
AUR62002451	03asyMt1	0.964687	5.3595e-05
AUR62002468	19rigid	0.97767	1.3685e-05
AUR62002474	20asyMt1	0.976689	1.5559e-05
AUR62002478	23box1	0.872897	0.0023283
AUR62002480	04asyMt1	0.992062	6.2153e-07
AUR62002482	09asyMt2	0.878228	0.002056
AUR62002483	03spike	0.900751	0.0011329
AUR62002484	19hbox	0.967796	4.0747e-05
AUR62002485	15asyMt1	0.959699	7.9367e-05
AUR62002487	19box1.5	0.938315	0.00027999
AUR62002488	13asyMt1	0.951214	0.00013988
AUR62002489	16rigid	0.931796	0.00037658
AUR62002492	06asyMt1	0.961267	7.0541e-05
AUR62002496	12mt	0.95489	0.0001109
AUR62002497	05asyMt1	0.969132	3.5918e-05
AUR62002498	11asyMt1	0.8518	0.0036299
AUR62002501	03asyMt1	0.965966	4.8029e-05
AUR62002504	00asyMt2	0.836604	0.0048065
AUR62002505	18box1.5	0.943939	0.00021108
AUR62002506	17box1.5	0.801462	0.0083836
AUR62002510	23asyMt2	0.940727	0.00024886
AUR62002512	05mt	0.952285	0.00013098
AUR62002513	08asyMt1	0.898496	0.0012098
AUR62002514	16rigid	0.898552	0.0012078
AUR62002515	15rigid	0.922233	0.00055414
AUR62002517	21hbox	0.980773	8.7566e-06
AUR62002518	09asyMt1	0.959141	8.2675e-05
AUR62002521	08asyMt2	0.911792	0.00080214
AUR62002522	20asyMt1	0.821443	0.0061972
AUR62002526	16mt	0.966477	4.5916e-05
AUR62002533	14mt	0.965811	4.8681e-05
AUR62002534	23asyMt2	0.986714	2.9023e-06
AUR62002535	14asyMt1	0.960123	7.6915e-05
AUR62002539	13asyMt1	0.97948	1.0635e-05
AUR62002541	10cos	0.979829	1.0104e-05
AUR62002542	17box1.5	0.80682	0.0077563
AUR62002543	13asyMt1	0.939364	0.00026616
AUR62002549	16box1	0.980498	9.1368e-06
AUR62002550	18rigid	0.979892	1.001e-05
AUR62002552	16spike	0.88573	0.0017089
AUR62002553	23hbox	0.966485	4.5884e-05
AUR62002554	18cos	0.948349	0.00016564
AUR62002555	00box1	0.816316	0.0067188
AUR62002558	03box1.5	0.977129	1.4698e-05
AUR62002561	05asyMt1	0.974776	1.9684e-05
AUR62002562	04asyMt1	0.943501	0.00021599
AUR62002564	09rigid	0.980531	9.0904e-06
AUR62002566	18box1.5	0.859727	0.0030973
AUR62002567	12asyMt1	0.934546	0.00033354
AUR62002574	13asyMt1	0.911909	0.00079902
AUR62002580	00box1	0.950678	0.00014448
AUR62002581	13asyMt1	0.877892	0.0020725
AUR62002584	07mt	0.940711	0.00024907
AUR62002588	03asyMt1	0.86662	0.0026773
AUR62002589	11box1	0.941411	0.00024048
AUR62002591	12asyMt1	0.823347	0.0060101
AUR62002592	16rigid	0.89846	0.001211
AUR62002593	13asyMt1	0.89927	0.001183
AUR62002594	09asyMt1	0.969135	3.591e-05
AUR62002597	18box1.5	0.95417	0.00011623
AUR62002604	07mt	0.977032	1.4886e-05
AUR62002605	13asyMt1	0.919843	0.00060569
AUR62002606	13cos	0.984951	4.2125e-06
AUR62002607	21box2	0.919014	0.00062428
AUR62002608	08cos	0.944797	0.00020167
AUR62002609	14mt	0.9024	0.0010787
AUR62002610	09box2	0.883717	0.001798
AUR62002619	12mt	0.936269	0.00030829
AUR62002623	05asyMt1	0.971804	2.7432e-05
AUR62002624	08rigid	0.905017	0.00099628
AUR62002633	12mt	0.971955	2.6994e-05
AUR62002634	08rigid	0.951224	0.0001398
AUR62002638	10box2	0.901735	0.0011004
AUR62002639	11mt	0.994249	2.3668e-07
AUR62002640	00asyMt2	0.967933	4.0232e-05
AUR62002644	10asyMt1	0.917643	0.00065583
AUR62002645	14box1	0.954983	0.00011022
AUR62002650	09mt	0.972425	2.5669e-05
AUR62002656	18box1.5	0.957973	8.9892e-05
AUR62002662	08mt	0.920426	0.00059285
AUR62002664	21cos	0.985895	3.4705e-06
AUR62002674	13spike	0.89629	0.0012881
AUR62002679	12spike	0.88262	0.0018478
AUR62002680	10box2	0.872127	0.0023694
AUR62002686	02rigid	0.934229	0.00033832
AUR62002687	20box1.5	0.87524	0.0022059
AUR62002688	02asyMt1	0.926253	0.00047403
AUR62002690	12mt	0.968471	3.8258e-05
AUR62002691	09asyMt1	0.972723	2.4853e-05
AUR62002694	11box1	0.820701	0.006271
AUR62002695	19hbox	0.990487	1.0686e-06
AUR62002696	18box1.5	0.907876	0.00091102
AUR62002697	04asyMt2	0.955588	0.00010588
AUR62002704	12mt	0.990082	1.2105e-06
AUR62002705	12mt	0.972292	2.604e-05
AUR62002707	05box1	0.945391	0.00019532
AUR62002708	12box1	0.960143	7.6798e-05
AUR62002710	14rigid	0.85994	0.0030837
AUR62002713	06asyMt1	0.989275	1.5298e-06
AUR62002716	12spike	0.88798	0.0016128
AUR62002718	21box2	0.959051	8.3214e-05
AUR62002721	05asyMt2	0.892292	0.0014385
AUR62002726	14asyMt1	0.897488	0.0012452
AUR62002733	10box2	0.828337	0.0055371
AUR62002738	01mt	0.987633	2.3422e-06
AUR62002741	10box2	0.914593	0.0007297
AUR62002744	14asyMt1	0.932438	0.00036622
AUR62002748	05spike	0.921394	0.00057189
AUR62002755	17rigid	0.900331	0.001147
AUR62002756	10spike	0.957209	9.4828e-05
AUR62002757	04asyMt2	0.94644	0.00018442
AUR62002758	19box2	0.946971	0.00017907
AUR62002759	15rigid	0.91185	0.00080061
AUR62002760	04asyMt1	0.933374	0.00035147
AUR62002761	07mt	0.932632	0.00036313
AUR62002762	11box1.5	0.810706	0.0073204
AUR62002764	14asyMt1	0.883984	0.001786
AUR62002766	11spike	0.962341	6.4886e-05
AUR62002768	16rigid	0.928195	0.00043822
AUR62002769	20spike	0.89735	0.0012501
AUR62002771	17asyMt2	0.952054	0.00013286
AUR62002781	18box1.5	0.844654	0.004157
AUR62002791	21box1.5	0.975001	1.9164e-05
AUR62002792	12asyMt1	0.953229	0.00012345
AUR62002793	11asyMt1	0.979081	1.1265e-05
AUR62002797	08spike	0.983644	5.403e-06
AUR62002798	16mt	0.920207	0.00059765
AUR62002799	13asyMt1	0.848979	0.0038325
AUR62002802	00box1	0.853635	0.0035018
AUR62002803	17box1.5	0.908388	0.00089627
AUR62002804	17spike	0.959951	7.7902e-05
AUR62002805	15asyMt2	0.977046	1.4859e-05
AUR62002806	15mt	0.940418	0.00025273
AUR62002814	11spike	0.836329	0.0048298
AUR62002815	08mt	0.965949	4.81e-05
AUR62002820	18box1.5	0.825131	0.0058382
AUR62002823	20box2	0.924129	0.00051534
AUR62002824	21rigid	0.846604	0.0040087
AUR62002826	15mt	0.924518	0.0005076
AUR62002828	05mt	0.84267	0.0043116
AUR62002829	23spike	0.803336	0.0081607
AUR62002834	10cos	0.977504	1.3992e-05
AUR62002839	16spike	0.882353	0.0018601
AUR62002840	19box2	0.825322	0.00582
AUR62002845	09rigid	0.973264	2.3412e-05
AUR62002848	23asyMt2	0.924866	0.00050074
AUR62002849	15rigid	0.851326	0.0036634
AUR62002850	11rigid	0.959697	7.938e-05
AUR62002851	23box1	0.933195	0.00035426
AUR62002852	23box1	0.962286	6.5171e-05
AUR62002854	21spike	0.819298	0.0064122
AUR62002858	00spike	0.861048	0.0030138
AUR62002859	18spike	0.883272	0.0018181
AUR62002860	09asyMt1	0.978794	1.1732e-05
AUR62002863	14rigid	0.951878	0.00013431
AUR62002867	11asyMt1	0.974184	2.1094e-05
AUR62002868	16asyMt1	0.915307	0.00071194
AUR62002873	22box1.5	0.852449	0.0035842
AUR62002874	19box1	0.968145	3.9445e-05
AUR62002878	18asyMt2	0.895629	0.0013123
AUR62002880	08mt	0.94513	0.00019809
AUR62002881	23mt	0.982168	6.9936e-06
AUR62002884	12spike	0.892253	0.00144
AUR62002885	16mt	0.942568	0.00022671
AUR62002887	12asyMt1	0.899822	0.0011641
AUR62002890	17box2	0.892214	0.0014415
AUR62002892	19hbox	0.896478	0.0012813
AUR62002895	03box2	0.855677	0.0033627
AUR62002896	11spike	0.886733	0.0016656
AUR62002904	17mt	0.918239	0.00064199
AUR62002906	18box1	0.967666	4.1238e-05
AUR62002909	02rigid	0.968074	3.9708e-05
AUR62002912	12spike	0.826517	0.0057068
AUR62002913	04spike	0.903581	0.001041
AUR62002914	12spike	0.946317	0.00018569
AUR62002915	18box1.5	0.952905	0.000126
AUR62002916	18mt	0.960986	7.2074e-05
AUR62002918	04spike	0.973716	2.2252e-05
AUR62002919	12hbox	0.977871	1.3322e-05
AUR62002920	10box1.5	0.973491	2.2825e-05
AUR62002921	22asyMt1	0.928139	0.00043922
AUR62002925	00asyMt2	0.800718	0.008473
AUR62002929	19box1.5	0.819324	0.0064095
AUR62002931	07asyMt1	0.96163	6.8597e-05
AUR62002934	16mt	0.925245	0.00049334
AUR62002935	12asyMt1	0.883083	0.0018267
AUR62002941	11box1	0.946462	0.0001842
AUR62002943	05asyMt2	0.847799	0.0039195
AUR62002944	05asyMt2	0.964568	5.4138e-05
AUR62002946	12spike	0.961605	6.8732e-05
AUR62002947	19box1	0.871649	0.0023951
AUR62002949	07asyMt2	0.96837	3.8623e-05
AUR62002952	10rigid	0.944521	0.00020466
AUR62002954	12hbox	0.968903	3.6718e-05
AUR62002955	04asyMt1	0.95986	7.8429e-05
AUR62002956	21box2	0.821415	0.0061999
AUR62002957	06mt	0.972181	2.6354e-05
AUR62002959	10box1.5	0.971125	2.9446e-05
AUR62002960	07asyMt1	0.939259	0.00026752
AUR62002962	01box2	0.839965	0.0045281
AUR62002963	09box1.5	0.973244	2.3466e-05
AUR62002966	16asyMt2	0.914328	0.00073638
AUR62002967	21box2	0.873002	0.0023227
AUR62002977	11rigid	0.988765	1.7577e-06
AUR62002978	23box1	0.906512	0.00095108
AUR62002996	03spike	0.92712	0.00045781
AUR62002997	08spike	0.95822	8.8331e-05
AUR62002998	08spike	0.950904	0.00014253
AUR62003008	13mt	0.981044	8.3943e-06
AUR62003011	22box1	0.913517	0.00075701
AUR62003012	03asyMt2	0.826622	0.0056969
AUR62003013	22box1	0.959151	8.2616e-05
AUR62003015	05mt	0.984268	4.8102e-06
AUR62003016	13asyMt1	0.936146	0.00031006
AUR62003018	17asyMt2	0.981163	8.2371e-06
AUR62003021	17rigid	0.931727	0.0003777
AUR62003022	03spike	0.923176	0.0005346
AUR62003029	08box1.5	0.820329	0.0063083
AUR62003032	15mt	0.979209	1.106e-05
AUR62003033	17box1.5	0.82058	0.0062831
AUR62003035	09mt	0.956553	9.9203e-05
AUR62003036	04asyMt1	0.914227	0.00073893
AUR62003042	09cos	0.989547	1.4166e-06
AUR62003043	08spike	0.944853	0.00020106
AUR62003044	13asyMt1	0.935289	0.00032249
AUR62003046	11spike	0.974914	1.9363e-05
AUR62003047	12mt	0.968381	3.8583e-05
AUR62003053	03box1.5	0.961727	6.8084e-05
AUR62003055	06asyMt1	0.95329	0.00012297
AUR62003056	16mt	0.881157	0.0019156
AUR62003058	20hbox	0.994752	1.7995e-07
AUR62003063	23asyMt2	0.977845	1.3368e-05
AUR62003064	23asyMt2	0.885002	0.0017408
AUR62003067	16mt	0.9479	0.00016994
AUR62003071	11box1.5	0.979958	9.913e-06
AUR62003075	03asyMt2	0.913503	0.00075737
AUR62003078	04spike	0.956058	0.00010259
AUR62003079	14box1	0.908054	0.00090587
AUR62003080	10box2	0.908852	0.00088303
AUR62003081	09box1.5	0.988156	2.0584e-06
AUR62003083	11mt	0.948999	0.00015954
AUR62003085	12mt	0.926514	0.00046911
AUR62003086	13asyMt1	0.945715	0.00019191
AUR62003088	12asyMt1	0.97158	2.8085e-05
AUR62003089	17cos	0.938708	0.00027475
AUR62003090	14rigid	0.889134	0.0015649
AUR62003093	23box1	0.828318	0.0055389
AUR62003095	20box2	0.940713	0.00024905
AUR62003096	10rigid	0.963855	5.7438e-05
AUR62003097	13asyMt1	0.908911	0.00088136
AUR62003098	18box1	0.959772	7.8938e-05
AUR62003102	04asyMt1	0.978685	1.1912e-05
AUR62003103	15asyMt2	0.929483	0.00041546
AUR62003107	11rigid	0.930727	0.00039424
AUR62003111	10rigid	0.992553	5.1344e-07
AUR62003112	13asyMt1	0.93755	0.00029037
AUR62003113	16asyMt2	0.951911	0.00013404
AUR62003114	05mt	0.882995	0.0018307
AUR62003117	21asyMt1	0.864772	0.0027861
AUR62003120	11mt	0.922645	0.00054555
AUR62003121	11spike	0.810065	0.0073912
AUR62003123	09cos	0.972503	2.5456e-05
AUR62003127	13spike	0.922175	0.00055535
AUR62003130	08mt	0.979321	1.0882e-05
AUR62003131	03mt	0.963438	5.9431e-05
AUR62003134	10asyMt1	0.984541	4.5643e-06
AUR62003135	11cos	0.99164	7.2565e-07
AUR62003136	11rigid	0.915715	0.00070193
AUR62003137	19hbox	0.943711	0.00021363
AUR62003138	21box2	0.9463	0.00018586
AUR62003140	08mt	0.96877	3.7187e-05
AUR62003141	06mt	0.960221	7.6352e-05
AUR62003146	14mt	0.965222	5.1219e-05
AUR62003147	17cos	0.978272	1.2615e-05
AUR62003149	08spike	0.936215	0.00030906
AUR62003150	23asyMt1	0.963004	6.1551e-05
AUR62003152	23rigid	0.878569	0.0020393
AUR62003153	22box1.5	0.927247	0.00045548
AUR62003154	21box2	0.926648	0.0004666
AUR62003159	23asyMt2	0.865091	0.0027671
AUR62003161	08box1	0.95395	0.00011789
AUR62003162	02rigid	0.917947	0.00064875
AUR62003167	21box2	0.830746	0.0053174
AUR62003168	03asyMt1	0.951413	0.0001382
AUR62003169	19hbox	0.836205	0.0048403
AUR62003170	04asyMt1	0.898988	0.0011927
AUR62003171	16cos	0.965508	4.9976e-05
AUR62003173	08rigid	0.983634	5.412e-06
AUR62003177	17box1.5	0.957581	9.2399e-05
AUR62003178	13asyMt1	0.895723	0.0013088
AUR62003179	22box1.5	0.930792	0.00039314
AUR62003180	15asyMt2	0.903075	0.0010571
AUR62003181	13asyMt1	0.954586	0.00011313
AUR62003183	21hbox	0.975932	1.7114e-05
AUR62003188	00asyMt2	0.897288	0.0012523
AUR62003189	12mt	0.930475	0.00039848
AUR62003196	01hbox	0.881929	0.0018796
AUR62003197	09box2	0.824068	0.0059403
AUR62003198	03rigid	0.960667	7.3837e-05
AUR62003200	04asyMt1	0.984962	4.2031e-06
AUR62003201	09hbox	0.955481	0.00010664
AUR62003203	03spike	0.991895	6.6138e-07
AUR62003204	06asyMt1	0.943426	0.00021684
AUR62003205	18box1.5	0.823404	0.0060046
AUR62003206	12asyMt1	0.898625	0.0012053
AUR62003207	22box1	0.881668	0.0018917
AUR62003209	21box2	0.800628	0.0084839
AUR62003212	12asyMt1	0.839298	0.0045825
AUR62003215	10rigid	0.988162	2.0552e-06
AUR62003216	14cos	0.978611	1.2036e-05
AUR62003217	00box1	0.964367	5.5053e-05
AUR62003223	20spike	0.919001	0.00062457
AUR62003224	20spike	0.948836	0.00016106
AUR62003225	20spike	0.942662	0.00022562
AUR62003231	07spike	0.92356	0.00052679
AUR62003233	12mt	0.97429	2.0835e-05
AUR62003234	00box1	0.987764	2.2692e-06
AUR62003236	00box1	0.91625	0.00068892
AUR62003238	19asyMt1	0.952435	0.00012976
AUR62003241	15asyMt2	0.990386	1.1027e-06
AUR62003243	12asyMt1	0.878326	0.0020512
AUR62003244	10cos	0.972216	2.6254e-05
AUR62003246	17asyMt2	0.933475	0.0003499
AUR62003252	13asyMt1	0.955279	0.00010809
AUR62003254	04asyMt2	0.952813	0.00012673
AUR62003255	06asyMt2	0.954371	0.00011472
AUR62003256	08mt	0.979061	1.1296e-05
AUR62003257	15asyMt2	0.970959	2.9953e-05
AUR62003259	00box1	0.986068	3.3454e-06
AUR62003260	08mt	0.965578	4.9675e-05
AUR62003262	20spike	0.960829	7.2939e-05
AUR62003263	16asyMt1	0.94975	0.00015269
AUR62003264	13mt	0.887031	0.0016529
AUR62003266	12cos	0.96595	4.8094e-05
AUR62003268	23asyMt2	0.843878	0.0042171
AUR62003273	23rigid	0.968433	3.8394e-05
AUR62003279	03asyMt1	0.955299	0.00010794
AUR62003282	16mt	0.971808	2.7419e-05
AUR62003283	10box2	0.833998	0.0050298
AUR62003284	12box1.5	0.92057	0.00058969
AUR62003285	11box2	0.819921	0.0063492
AUR62003286	12asyMt1	0.871586	0.0023986
AUR62003287	07mt	0.970962	2.9944e-05
AUR62003288	07asyMt1	0.960199	7.6476e-05
AUR62003290	15cos	0.970164	3.2461e-05
AUR62003292	03asyMt1	0.879222	0.0020076
AUR62003293	06asyMt1	0.984222	4.8521e-06
AUR62003296	04rigid	0.973537	2.2708e-05
AUR62003302	15mt	0.957103	9.5525e-05
AUR62003304	05asyMt1	0.955962	0.00010326
AUR62003306	19hbox	0.927387	0.00045289
AUR62003308	13hbox	0.956502	9.9552e-05
AUR62003309	21box1.5	0.864399	0.0028083
AUR62003310	14spike	0.852222	0.0036001
AUR62003314	21box2	0.932925	0.0003585
AUR62003317	14spike	0.886768	0.0016641
AUR62003319	00mt	0.978858	1.1626e-05
AUR62003320	10box2	0.833289	0.0050916
AUR62003321	09rigid	0.938655	0.00027545
AUR62003323	18box1	0.95828	8.7956e-05
AUR62003324	10box1.5	0.954522	0.0001136
AUR62003328	14rigid	0.854928	0.0034132
AUR62003329	18cos	0.9657	4.9151e-05
AUR62003333	06asyMt2	0.865737	0.0027289
AUR62003334	21box2	0.907751	0.00091464
AUR62003336	01mt	0.962116	6.6047e-05
AUR62003341	08box1.5	0.805714	0.0078833
AUR62003343	09mt	0.967303	4.2629e-05
AUR62003347	13spike	0.947848	0.00017044
AUR62003350	22box1.5	0.921045	0.00057938
AUR62003352	12cos	0.954793	0.00011161
AUR62003355	11mt	0.989642	1.3782e-06
AUR62003356	12asyMt1	0.943898	0.00021153
AUR62003361	07mt	0.938307	0.0002801
AUR62003362	08mt	0.964908	5.2608e-05
AUR62003364	10box1	0.970328	3.1934e-05
AUR62003366	03spike	0.977545	1.3915e-05
AUR62003369	12spike	0.893382	0.0013964
AUR62003371	10box2	0.924935	0.0004994
AUR62003374	18box1.5	0.91424	0.00073859
AUR62003376	12mt	0.983101	5.9562e-06
AUR62003377	11spike	0.952603	0.00012841
AUR62003379	13asyMt1	0.918861	0.00062775
AUR62003381	12asyMt1	0.927812	0.00044513
AUR62003386	19hbox	0.907576	0.00091974
AUR62003387	07spike	0.953329	0.00012266
AUR62003389	13asyMt1	0.894849	0.0013411
AUR62003390	22spike	0.962622	6.3461e-05
AUR62003392	04asyMt1	0.95643	0.00010004
AUR62003393	04spike	0.932836	0.0003599
AUR62003395	16asyMt1	0.903465	0.0010447
AUR62003397	10cos	0.982246	6.9023e-06
AUR62003402	12asyMt1	0.958047	8.9421e-05
AUR62003403	10mt	0.979138	1.1172e-05
AUR62003405	17cos	0.958158	8.8721e-05
AUR62003411	02asyMt2	0.955756	0.0001047
AUR62003412	05asyMt1	0.942496	0.00022756
AUR62003416	23spike	0.854712	0.0034279
AUR62003417	06spike	0.882817	0.0018388
AUR62003418	10rigid	0.953825	0.00011884
AUR62003421	11asyMt1	0.926173	0.00047555
AUR62003425	11spike	0.941025	0.00024519
AUR62003427	09mt	0.952989	0.00012534
AUR62003429	11box1.5	0.876768	0.0021284
AUR62003433	23box1	0.845229	0.0041129
AUR62003434	18hbox	0.932649	0.00036287
AUR62003435	16asyMt2	0.94281	0.0002239
AUR62003439	02asyMt1	0.934533	0.00033373
AUR62003441	01box1	0.882978	0.0018315
AUR62003442	08spike	0.919827	0.00060605
AUR62003443	09mt	0.972403	2.573e-05
AUR62003444	09spike	0.849921	0.0037641
AUR62003445	08hbox	0.984612	4.5021e-06
AUR62003446	15rigid	0.971531	2.8229e-05
AUR62003453	10box1	0.924615	0.00050568
AUR62003467	11asyMt1	0.960726	7.3511e-05
AUR62003470	11cos	0.954638	0.00011275
AUR62003471	15cos	0.977386	1.4211e-05
AUR62003475	09rigid	0.951279	0.00013934
AUR62003478	05asyMt1	0.888053	0.0016097
AUR62003482	10cos	0.990541	1.0503e-06
AUR62003483	19asyMt2	0.865943	0.0027168
AUR62003486	03spike	0.990029	1.2298e-06
AUR62003487	23asyMt2	0.901884	0.0010955
AUR62003489	11mt	0.962243	6.5392e-05
AUR62003495	02asyMt1	0.953438	0.00012182
AUR62003498	13mt	0.977414	1.4159e-05
AUR62003499	05asyMt1	0.947244	0.00017635
AUR62003500	04asyMt1	0.917047	0.00066986
AUR62003504	21rigid	0.981875	7.3421e-06
AUR62003505	23rigid	0.919755	0.00060765
AUR62003506	20rigid	0.971751	2.7585e-05
AUR62003507	10asyMt1	0.873359	0.0023038
AUR62003511	00hbox	0.985943	3.4355e-06
AUR62003513	20box1.5	0.931944	0.00037417
AUR62003514	14spike	0.864111	0.0028256
AUR62003515	18hbox	0.952753	0.00012721
AUR62003516	14box1.5	0.940596	0.0002505
AUR62003517	07mt	0.946253	0.00018634
AUR62003518	09mt	0.965747	4.8955e-05
AUR62003522	11rigid	0.93556	0.00031853
AUR62003523	02asyMt1	0.938713	0.00027469
AUR62003524	09asyMt2	0.950437	0.00014659
AUR62003526	05asyMt1	0.903257	0.0010513
AUR62003527	12asyMt1	0.977941	1.3197e-05
AUR62003528	23box1	0.885006	0.0017406
AUR62003530	20spike	0.944906	0.00020049
AUR62003535	16spike	0.905377	0.00098527
AUR62003543	12mt	0.987881	2.2048e-06
AUR62003546	10hbox	0.989203	1.5605e-06
AUR62003547	19hbox	0.86127	0.0029999
AUR62003548	07asyMt1	0.979604	1.0444e-05
AUR62003551	14cos	0.995817	9.1193e-08
AUR62003554	09cos	0.989267	1.5332e-06
AUR62003555	12box1.5	0.957254	9.4528e-05
AUR62003562	09asyMt1	0.955607	0.00010575
AUR62003563	11rigid	0.92952	0.00041482
AUR62003564	12mt	0.93487	0.0003287
AUR62003565	19hbox	0.984016	5.0438e-06
AUR62003567	14mt	0.959252	8.2008e-05
AUR62003569	12asyMt1	0.870713	0.0024461
AUR62003571	09box1.5	0.898394	0.0012133
AUR62003576	10mt	0.964503	5.4433e-05
AUR62003582	23spike	0.940442	0.00025242
AUR62003584	22hbox	0.982691	6.3984e-06
AUR62003585	14rigid	0.9137	0.00075232
AUR62003586	18asyMt1	0.87028	0.00247
AUR62003587	11box1	0.982624	6.4731e-06
AUR62003589	19box1.5	0.822135	0.0061288
AUR62003594	08mt	0.977293	1.4387e-05
AUR62003599	06cos	0.938942	0.00027167
AUR62003601	04asyMt1	0.950423	0.00014671
AUR62003606	00box1	0.874346	0.0022521
AUR62003608	23box2	0.838673	0.0046339
AUR62003613	04asyMt1	0.940382	0.00025317
AUR62003615	19box2	0.863436	0.0028664
AUR62003616	18box1.5	0.831995	0.0052057
AUR62003619	13spike	0.89347	0.001393
AUR62003622	11box1.5	0.931751	0.0003773
AUR62003623	09box2	0.926537	0.00046868
AUR62003624	19mt	0.96969	3.402e-05
AUR62003625	11mt	0.903863	0.0010321
AUR62003626	10rigid	0.922327	0.00055217
AUR62003628	03asyMt1	0.963831	5.7553e-05
AUR62003629	17mt	0.874118	0.002264
AUR62003631	08mt	0.941232	0.00024265
AUR62003633	00spike	0.864937	0.0027762
AUR62003634	09mt	0.975114	1.8909e-05
AUR62003638	12asyMt1	0.862898	0.0028992
AUR62003639	11cos	0.973685	2.2331e-05
AUR62003642	09hbox	0.967838	4.0589e-05
AUR62003643	04asyMt1	0.908295	0.00089893
AUR62003644	06asyMt2	0.984932	4.2283e-06
AUR62003646	07spike	0.934439	0.00033516
AUR62003647	03asyMt1	0.878431	0.0020461
AUR62003651	07box1	0.810863	0.0073032
AUR62003652	08rigid	0.883884	0.0017905
AUR62003654	21rigid	0.965584	4.965e-05
AUR62003655	22box1.5	0.846655	0.0040049
AUR62003657	23asyMt2	0.993851	2.8925e-07
AUR62003658	04spike	0.914484	0.00073244
AUR62003659	02asyMt1	0.929652	0.00041254
AUR62003660	03spike	0.819504	0.0063913
AUR62003665	22rigid	0.980341	9.3578e-06
AUR62003668	19hbox	0.919522	0.00061285
AUR62003670	00hbox	0.982468	6.6473e-06
AUR62003671	05spike	0.880378	0.0019523
AUR62003673	22hbox	0.972267	2.6111e-05
AUR62003674	23mt	0.903846	0.0010327
AUR62003675	23asyMt2	0.962268	6.5261e-05
AUR62003676	00asyMt2	0.930194	0.00040325
AUR62003677	00asyMt2	0.899842	0.0011635
AUR62003679	15asyMt2	0.98014	9.6461e-06
AUR62003680	04spike	0.981175	8.222e-06
AUR62003687	02asyMt2	0.980865	8.633e-06
AUR62003688	09rigid	0.992486	5.273e-07
AUR62003689	15hbox	0.918858	0.00062782
AUR62003693	00box1	0.880257	0.001958
AUR62003695	10asyMt1	0.887266	0.0016429
AUR62003700	04asyMt1	0.807694	0.0076569
AUR62003701	13asyMt1	0.958789	8.4808e-05
AUR62003707	05asyMt1	0.930498	0.00039809
AUR62003708	21box1.5	0.856939	0.0032785
AUR62003709	04mt	0.936796	0.00030084
AUR62003710	12mt	0.993066	4.1466e-07
AUR62003713	02spike	0.847038	0.0039761
AUR62003714	09rigid	0.906965	0.00093765
AUR62003716	10hbox	0.927573	0.00044949
AUR62003718	01cos	0.861345	0.0029952
AUR62003719	05asyMt1	0.982754	6.3287e-06
AUR62003724	12asyMt2	0.868535	0.0025675
AUR62003727	08mt	0.934743	0.00033059
AUR62003730	10mt	0.9328	0.00036046
AUR62003734	09rigid	0.982832	6.2439e-06
AUR62003735	10box1.5	0.951105	0.00014081
AUR62003736	15asyMt2	0.92391	0.00051972
AUR62003737	04asyMt2	0.977728	1.358e-05
AUR62003738	11asyMt1	0.877149	0.0021093
AUR62003739	18asyMt2	0.909766	0.00085735
AUR62003740	11asyMt1	0.943243	0.00021893
AUR62003742	11asyMt1	0.974452	2.0447e-05
AUR62003744	16spike	0.913797	0.00074984
AUR62003749	20box2	0.96066	7.3876e-05
AUR62003750	13asyMt1	0.948891	0.00016055
AUR62003751	11cos	0.966031	4.7754e-05
AUR62003756	07mt	0.904851	0.0010014
AUR62003757	06spike	0.903367	0.0010478
AUR62003758	04spike	0.956061	0.00010257
AUR62003765	02spike	0.979214	1.1052e-05
AUR62003766	23box1.5	0.972522	2.5402e-05
AUR62003767	02asyMt2	0.932714	0.00036183
AUR62003773	04mt	0.975008	1.915e-05
AUR62003774	04mt	0.982893	6.1784e-06
AUR62003775	03asyMt1	0.921543	0.00056871
AUR62003778	01box2	0.815974	0.0067545
AUR62003779	04spike	0.899358	0.00118
AUR62003780	07mt	0.950872	0.00014281
AUR62003781	00spike	0.827389	0.0056251
AUR62003784	14spike	0.902983	0.00106
AUR62003788	05spike	0.939297	0.00026703
AUR62003790	04spike	0.869419	0.0025178
AUR62003792	09mt	0.984104	4.9613e-06
AUR62003794	10box1.5	0.948493	0.00016427
AUR62003795	00box1	0.800114	0.0085462
AUR62003797	13box1	0.935587	0.00031814
AUR62003798	05mt	0.953968	0.00011775
AUR62003800	08hbox	0.964178	5.5925e-05
AUR62003803	09asyMt1	0.96428	5.5452e-05
AUR62003804	07box2	0.888597	0.0015871
AUR62003805	14mt	0.914718	0.00072657
AUR62003808	11spike	0.986651	2.9438e-06
AUR62003810	08hbox	0.944467	0.00020526
AUR62003811	12spike	0.829173	0.0054602
AUR62003812	12asyMt1	0.949981	0.00015061
AUR62003813	17box1.5	0.909252	0.00087173
AUR62003815	21hbox	0.98075	8.7882e-06
AUR62003816	09asyMt1	0.924482	0.00050832
AUR62003817	23asyMt2	0.895181	0.0013288
AUR62003822	08asyMt1	0.942294	0.00022993
AUR62003823	09asyMt1	0.901971	0.0010926
AUR62003825	07asyMt1	0.971612	2.7991e-05
AUR62003826	08box1.5	0.944425	0.00020572
AUR62003828	15asyMt2	0.969467	3.4771e-05
AUR62003830	08spike	0.986897	2.7842e-06
AUR62003838	08mt	0.963066	6.1245e-05
AUR62003839	11box1	0.981535	7.7616e-06
AUR62003840	08cos	0.985337	3.8979e-06
AUR62003841	01rigid	0.887065	0.0016514
AUR62003843	05asyMt1	0.977188	1.4587e-05
AUR62003845	08mt	0.96955	3.4489e-05
AUR62003846	13asyMt1	0.901591	0.0011051
AUR62003847	16asyMt2	0.956242	0.00010133
AUR62003851	23asyMt2	0.953746	0.00011944
AUR62003853	09asyMt1	0.904603	0.0010091
AUR62003854	12mt	0.945098	0.00019843
AUR62003861	18box1.5	0.920057	0.00060096
AUR62003862	19box2	0.894904	0.001339
AUR62003865	08asyMt1	0.943809	0.00021253
AUR62003869	02spike	0.938123	0.00028256
AUR62003873	16mt	0.97947	1.0651e-05
AUR62003877	02rigid	0.917365	0.00066236
AUR62003878	07box1.5	0.943157	0.00021991
AUR62003880	03asyMt2	0.971739	2.762e-05
AUR62003882	16asyMt1	0.936759	0.00030135
AUR62003884	01hbox	0.970462	3.1506e-05
AUR62003885	05mt	0.974274	2.0875e-05
AUR62003888	04spike	0.959037	8.3301e-05
AUR62003891	05asyMt2	0.904258	0.0010197
AUR62003892	04asyMt1	0.920982	0.00058074
AUR62003893	13asyMt2	0.966032	4.7752e-05
AUR62003897	10spike	0.965128	5.163e-05
AUR62003899	04spike	0.912654	0.00077937
AUR62003909	10box1	0.903782	0.0010347
AUR62003910	03spike	0.834364	0.0049981
AUR62003912	07box1	0.946819	0.00018059
AUR62003913	03mt	0.943617	0.00021469
AUR62003918	21hbox	0.972959	2.4217e-05
AUR62003919	05asyMt2	0.92982	0.00040964
AUR62003920	19box1.5	0.872162	0.0023675
AUR62003922	17cos	0.979403	1.0755e-05
AUR62003924	13spike	0.905386	0.000985
AUR62003925	04asyMt1	0.95862	8.5843e-05
AUR62003926	20box2	0.973557	2.2657e-05
AUR62003928	15spike	0.907432	0.00092393
AUR62003929	06asyMt1	0.936815	0.00030057
AUR62003930	15rigid	0.935234	0.0003233
AUR62003931	00asyMt2	0.957773	9.1164e-05
AUR62003932	14spike	0.911313	0.00081497
AUR62003934	12asyMt2	0.96301	6.1523e-05
AUR62003935	06mt	0.934176	0.00033914
AUR62003937	11asyMt1	0.911136	0.00081975
AUR62003938	21cos	0.990572	1.04e-06
AUR62003939	19asyMt1	0.962382	6.4681e-05
AUR62003942	19hbox	0.977038	1.4874e-05
AUR62003944	11mt	0.940933	0.00024633
AUR62003945	18box1.5	0.93033	0.00040094
AUR62003946	10mt	0.977974	1.3138e-05
AUR62003947	07asyMt1	0.975765	1.7471e-05
AUR62003949	23spike	0.804989	0.0079672
AUR62003951	23spike	0.90463	0.0010082
AUR62003952	23spike	0.899301	0.0011819
AUR62003954	07rigid	0.883488	0.0018083
AUR62003955	04asyMt1	0.977099	1.4757e-05
AUR62003956	12asyMt1	0.822211	0.0061213
AUR62003959	10spike	0.993362	3.6388e-07
AUR62003960	08spike	0.966084	4.7534e-05
AUR62003961	11mt	0.956159	0.0001019
AUR62003963	23asyMt2	0.943111	0.00022043
AUR62003965	00asyMt1	0.922886	0.00054056
AUR62003969	16spike	0.903203	0.001053
AUR62003970	01box1	0.913	0.00077036
AUR62003971	03spike	0.859115	0.0031365
AUR62003973	07spike	0.931233	0.00038582
AUR62003975	04asyMt1	0.877753	0.0020794
AUR62003982	09cos	0.989051	1.6274e-06
AUR62003983	00asyMt2	0.96517	5.1447e-05
AUR62003984	13mt	0.899393	0.0011788
AUR62003985	01box1.5	0.839329	0.00458
AUR62003986	01rigid	0.992766	4.7072e-07
AUR62003988	01spike	0.900209	0.0011511
AUR62003989	20box1.5	0.983463	5.583e-06
AUR62003991	13spike	0.88665	0.0016692
AUR62003993	10rigid	0.910066	0.00084902
AUR62003994	04asyMt1	0.93203	0.00037278
AUR62003995	06spike	0.957457	9.3201e-05
AUR62003996	23spike	0.979247	1.1e-05
AUR62003998	16asyMt1	0.908135	0.00090355
AUR62003999	08hbox	0.957273	9.4404e-05
AUR62004000	08box2	0.934118	0.00034002
AUR62004002	09rigid	0.979859	1.006e-05
AUR62004006	06asyMt2	0.949402	0.00015584
AUR62004007	12box1	0.985022	4.1535e-06
AUR62004008	12asyMt1	0.908859	0.00088284
AUR62004012	23rigid	0.983566	5.4803e-06
AUR62004013	13cos	0.969026	3.6288e-05
AUR62004018	23spike	0.840314	0.0044998
AUR62004021	23asyMt2	0.990084	1.2098e-06
AUR62004022	05spike	0.978216	1.2711e-05
AUR62004023	23spike	0.892278	0.001439
AUR62004025	12asyMt1	0.84828	0.0038838
AUR62004026	00box1	0.927645	0.00044817
AUR62004027	22cos	0.9432	0.00021942
AUR62004028	22box1	0.929657	0.00041245
AUR62004030	06mt	0.962206	6.558e-05
AUR62004031	07mt	0.96369	5.8223e-05
AUR62004035	15rigid	0.953908	0.00011821
AUR62004041	07mt	0.966639	4.5259e-05
AUR62004044	03spike	0.933443	0.00035039
AUR62004045	06spike	0.93678	0.00030105
AUR62004047	00box1	0.802597	0.0082481
AUR62004048	03spike	0.952815	0.00012671
AUR62004050	14rigid	0.924927	0.00049956
AUR62004051	12box1	0.948602	0.00016325
AUR62004052	04asyMt1	0.977197	1.4569e-05
AUR62004053	11box2	0.817369	0.0066095
AUR62004055	18box1	0.90494	0.00099866
AUR62004056	03spike	0.921072	0.0005788
AUR62004057	10cos	0.980487	9.1518e-06
AUR62004060	20spike	0.933854	0.00034405
AUR62004061	00asyMt2	0.916248	0.00068898
AUR62004063	09mt	0.973557	2.2655e-05
AUR62004064	07spike	0.884696	0.0017543
AUR62004065	17box1.5	0.909915	0.00085319
AUR62004066	19box2	0.901885	0.0010955
AUR62004068	12box2	0.912622	0.00078022
AUR62004070	11rigid	0.972588	2.5221e-05
AUR62004071	09spike	0.980141	9.6442e-06
AUR62004072	08rigid	0.912177	0.00079191
AUR62004074	02asyMt1	0.930731	0.00039418
AUR62004075	05box1	0.961979	6.6761e-05
AUR62004079	09rigid	0.974129	2.1226e-05
AUR62004080	15asyMt2	0.946971	0.00017907
AUR62004081	14mt	0.965059	5.1935e-05
AUR62004083	23asyMt2	0.917818	0.00065174
AUR62004085	11mt	0.985661	3.6456e-06
AUR62004091	06asyMt1	0.955118	0.00010924
AUR62004094	16box1	0.870587	0.0024531
AUR62004095	12spike	0.94596	0.00018935
AUR62004097	19box1.5	0.879829	0.0019784
AUR62004098	20hbox	0.977888	1.3291e-05
AUR62004100	23rigid	0.95875	8.5046e-05
AUR62004101	01spike	0.83311	0.0051073
AUR62004103	13rigid	0.948368	0.00016546
AUR62004107	05spike	0.979125	1.1193e-05
AUR62004108	04asyMt1	0.93033	0.00040094
AUR62004109	19hbox	0.987539	2.3963e-06
AUR62004114	11hbox	0.971253	2.9059e-05
AUR62004115	23asyMt2	0.906914	0.00093916
AUR62004116	10asyMt1	0.946757	0.00018122
AUR62004117	06spike	0.915163	0.0007155
AUR62004120	04asyMt1	0.915716	0.0007019
AUR62004121	16mt	0.931828	0.00037606
AUR62004122	02rigid	0.866226	0.0027002
AUR62004124	12mt	0.973855	2.1905e-05
AUR62004125	19hbox	0.973273	2.339e-05
AUR62004126	15asyMt2	0.987488	2.4254e-06
AUR62004129	13asyMt1	0.886179	0.0016895
AUR62004131	06mt	0.885046	0.0017389
AUR62004132	10box2	0.855507	0.0033741
AUR62004139	09rigid	0.968132	3.9494e-05
AUR62004141	19box1.5	0.966728	4.49e-05
AUR62004142	01box1	0.920095	0.00060012
AUR62004144	19box1	0.974797	1.9635e-05
AUR62004148	10rigid	0.916682	0.00067856
AUR62004149	12rigid	0.950772	0.00014367
AUR62004153	01box1.5	0.870085	0.0024807
AUR62004154	01box1.5	0.902635	0.0010712
AUR62004165	04spike	0.962345	6.487e-05
AUR62004167	16asyMt1	0.956149	0.00010197
AUR62004168	08box1	0.956439	9.9977e-05
AUR62004169	07spike	0.973498	2.2808e-05
AUR62004175	01spike	0.828692	0.0055043
AUR62004176	03asyMt1	0.918297	0.00064066
AUR62004184	11hbox	0.914631	0.00072874
AUR62004188	23asyMt2	0.963782	5.7786e-05
AUR62004189	05mt	0.982175	6.9854e-06
AUR62004190	03asyMt2	0.86344	0.0028662
AUR62004192	11rigid	0.976074	1.6815e-05
AUR62004196	07asyMt1	0.936231	0.00030885
AUR62004198	00asyMt2	0.880834	0.0019307
AUR62004202	09rigid	0.992099	6.1291e-07
AUR62004206	04asyMt1	0.977266	1.4439e-05
AUR62004207	09mt	0.97904	1.133e-05
AUR62004208	03asyMt1	0.975304	1.8481e-05
AUR62004209	20box1.5	0.975975	1.7023e-05
AUR62004210	04spike	0.933495	0.00034959
AUR62004211	13asyMt1	0.947866	0.00017027
AUR62004214	14mt	0.965168	5.1455e-05
AUR62004215	10mt	0.994317	2.2848e-07
AUR62004216	10hbox	0.982778	6.3032e-06
AUR62004217	10box1.5	0.802858	0.0082172
AUR62004218	04asyMt1	0.952489	0.00012933
AUR62004220	08cos	0.941232	0.00024265
AUR62004222	00spike	0.967465	4.2007e-05
AUR62004225	16mt	0.950823	0.00014323
AUR62004226	11hbox	0.959024	8.3381e-05
AUR62004228	11box1.5	0.973495	2.2815e-05
AUR62004233	11asyMt1	0.908724	0.00088669
AUR62004234	07spike	0.964072	5.642e-05
AUR62004235	12asyMt1	0.970144	3.2527e-05
AUR62004238	17box1.5	0.905083	0.00099428
AUR62004241	05asyMt1	0.952088	0.00013259
AUR62004243	21box2	0.877067	0.0021134
AUR62004244	19hbox	0.965414	5.0383e-05
AUR62004247	20hbox	0.964098	5.63e-05
AUR62004249	03asyMt2	0.92704	0.0004593
AUR62004252	00asyMt2	0.921454	0.00057062
AUR62004253	20hbox	0.963789	5.7749e-05
AUR62004254	14asyMt1	0.97679	1.5357e-05
AUR62004255	02asyMt1	0.885089	0.001737
AUR62004257	10mt	0.977834	1.3388e-05
AUR62004260	12asyMt1	0.898884	0.0011963
AUR62004262	23asyMt2	0.85313	0.0035367
AUR62004263	14asyMt1	0.925556	0.00048733
AUR62004264	14asyMt1	0.853142	0.0035359
AUR62004266	00mt	0.934462	0.0003348
AUR62004271	07rigid	0.980368	9.3187e-06
AUR62004273	12rigid	0.975538	1.7963e-05
AUR62004275	04asyMt2	0.847194	0.0039644
AUR62004276	12mt	0.916722	0.0006776
AUR62004278	20asyMt1	0.880795	0.0019326
AUR62004279	17mt	0.925938	0.00048001
AUR62004282	03asyMt1	0.958525	8.6429e-05
AUR62004284	10cos	0.983944	5.1117e-06
AUR62004287	11box2	0.823332	0.0060116
AUR62004288	12asyMt1	0.942212	0.0002309
AUR62004290	12mt	0.970798	3.045e-05
AUR62004293	00box1	0.841649	0.0043925
AUR62004297	11asyMt1	0.897469	0.0012458
AUR62004298	19hbox	0.97261	2.5161e-05
AUR62004299	12mt	0.9364	0.00030643
AUR62004300	17mt	0.920273	0.0005962
AUR62004301	04asyMt1	0.989447	1.4573e-06
AUR62004302	11cos	0.981814	7.4168e-06
AUR62004303	16mt	0.964201	5.5818e-05
AUR62004304	21box2	0.852696	0.003567
AUR62004305	12hbox	0.976216	1.6519e-05
AUR62004306	12asyMt1	0.968209	3.9211e-05
AUR62004307	10rigid	0.882052	0.0018739
AUR62004308	10box1.5	0.950819	0.00014327
AUR62004309	10box1.5	0.983388	5.659e-06
AUR62004314	08hbox	0.968739	3.7296e-05
AUR62004315	23asyMt2	0.888565	0.0015884
AUR62004316	15spike	0.922327	0.00055218
AUR62004319	12cos	0.995177	1.3974e-07
AUR62004320	16rigid	0.940389	0.00025308
AUR62004323	18box1.5	0.865227	0.002759
AUR62004324	23asyMt2	0.865361	0.0027511
AUR62004325	03asyMt1	0.944859	0.00020101
AUR62004326	11mt	0.854004	0.0034764
AUR62004327	09rigid	0.972306	2.6002e-05
AUR62004328	03asyMt1	0.954635	0.00011277
AUR62004337	12spike	0.985583	3.7051e-06
AUR62004339	06box2	0.890275	0.0015184
AUR62004341	09hbox	0.936404	0.00030637
AUR62004342	02rigid	0.937183	0.00029543
AUR62004344	08box2	0.856433	0.0033121
AUR62004345	07mt	0.933731	0.00034594
AUR62004346	04spike	0.81031	0.0073641
AUR62004347	14spike	0.93236	0.00036747
AUR62004348	05asyMt1	0.964627	5.387e-05
AUR62004360	09rigid	0.881638	0.0018931
AUR62004361	14spike	0.853061	0.0035415
AUR62004363	21box2	0.926121	0.00047654
AUR62004364	00asyMt2	0.941875	0.00023489
AUR62004365	18box1.5	0.967692	4.1138e-05
AUR62004367	02asyMt2	0.947315	0.00017565
AUR62004370	09rigid	0.971072	2.9608e-05
AUR62004371	07rigid	0.850289	0.0037376
AUR62004372	00asyMt2	0.919826	0.00060606
AUR62004376	07asyMt1	0.945593	0.00019319
AUR62004379	13asyMt1	0.885594	0.0017148
AUR62004380	23spike	0.875287	0.0022035
AUR62004381	08asyMt2	0.920898	0.00058257
AUR62004382	04asyMt1	0.958412	8.7131e-05
AUR62004383	10spike	0.964814	5.3024e-05
AUR62004384	04spike	0.874834	0.0022268
AUR62004385	02asyMt2	0.830262	0.0053611
AUR62004386	05asyMt2	0.900355	0.0011462
AUR62004387	15asyMt1	0.854689	0.0034295
AUR62004390	11mt	0.889408	0.0015536
AUR62004391	05asyMt1	0.972268	2.6107e-05
AUR62004392	00box1	0.960891	7.2596e-05
AUR62004395	04asyMt1	0.948288	0.00016622
AUR62004396	16asyMt2	0.98691	2.776e-06
AUR62004398	23asyMt2	0.984319	4.7638e-06
AUR62004399	04asyMt1	0.980672	8.8946e-06
AUR62004400	00box1	0.813098	0.0070599
AUR62004402	09asyMt1	0.972627	2.5114e-05
AUR62004403	21box2	0.889387	0.0015545
AUR62004404	02asyMt2	0.82694	0.005667
AUR62004405	01box1.5	0.953602	0.00012055
AUR62004406	03asyMt2	0.89304	0.0014095
AUR62004408	20asyMt1	0.969213	3.5641e-05
AUR62004413	18asyMt2	0.882919	0.0018341
AUR62004417	03spike	0.886527	0.0016745
AUR62004420	06box1.5	0.83407	0.0050235
AUR62004421	04box1	0.96142	6.972e-05
AUR62004427	09hbox	0.950572	0.00014541
AUR62004430	02asyMt2	0.943772	0.00021294
AUR62004431	14box1	0.923256	0.00053296
AUR62004432	11asyMt1	0.904767	0.001004
AUR62004435	18box1.5	0.907017	0.00093611
AUR62004436	19hbox	0.978675	1.1928e-05
AUR62004437	02mt	0.947686	0.00017201
AUR62004438	09cos	0.971108	2.9497e-05
AUR62004440	19hbox	0.825611	0.0057924
AUR62004441	03box1.5	0.918967	0.00062534
AUR62004443	00mt	0.956493	9.9614e-05
AUR62004445	07rigid	0.931611	0.0003796
AUR62004449	08asyMt2	0.921634	0.00056677
AUR62004450	16asyMt1	0.967681	4.118e-05
AUR62004451	05asyMt1	0.976441	1.6057e-05
AUR62004452	05mt	0.965232	5.1173e-05
AUR62004453	05spike	0.974	2.1544e-05
AUR62004454	00cos	0.940386	0.00025312
AUR62004456	23box1.5	0.842537	0.0043221
AUR62004457	19asyMt1	0.894284	0.0013622
AUR62004458	04mt	0.976705	1.5527e-05
AUR62004461	12box1	0.96518	5.1403e-05
AUR62004462	17spike	0.937666	0.00028878
AUR62004466	02asyMt1	0.968692	3.7466e-05
AUR62004467	16spike	0.818156	0.0065285
AUR62004468	08mt	0.927932	0.00044296
AUR62004469	05asyMt1	0.898962	0.0011936
AUR62004470	23asyMt2	0.937425	0.00029208
AUR62004471	23rigid	0.972047	2.6734e-05
AUR62004475	08asyMt1	0.979414	1.0737e-05
AUR62004476	07asyMt2	0.936628	0.0003032
AUR62004478	16spike	0.958699	8.5358e-05
AUR62004479	04asyMt2	0.899332	0.0011809
AUR62004481	08mt	0.936327	0.00030746
AUR62004485	19hbox	0.919799	0.00060667
AUR62004492	02spike	0.874324	0.0022532
AUR62004494	02asyMt2	0.875454	0.0021949
AUR62004496	00asyMt1	0.801001	0.008439
AUR62004497	10mt	0.883645	0.0018013
AUR62004498	12rigid	0.977061	1.4829e-05
AUR62004499	18box1.5	0.951093	0.00014092
AUR62004501	11asyMt1	0.857301	0.0032546
AUR62004502	19box2	0.857983	0.0032098
AUR62004506	13asyMt1	0.887136	0.0016484
AUR62004507	04spike	0.852784	0.0035608
AUR62004508	13box1.5	0.991643	7.2499e-07
AUR62004509	12asyMt1	0.8565	0.0033076
AUR62004511	10box1.5	0.966811	4.4568e-05
AUR62004519	14rigid	0.855775	0.0033561
AUR62004521	07rigid	0.985634	3.666e-06
AUR62004523	11asyMt1	0.898529	0.0012086
AUR62004525	11cos	0.980677	8.8877e-06
AUR62004527	02spike	0.910368	0.0008407
AUR62004529	02asyMt2	0.844853	0.0041418
AUR62004530	11cos	0.970795	3.0458e-05
AUR62004531	20box1.5	0.813473	0.0070196
AUR62004532	01box1.5	0.830858	0.0053074
AUR62004534	09mt	0.94537	0.00019554
AUR62004535	05spike	0.975671	1.7673e-05
AUR62004536	02mt	0.966132	4.7336e-05
AUR62004537	06spike	0.974317	2.0771e-05
AUR62004540	06asyMt2	0.884904	0.0017451
AUR62004541	04asyMt2	0.94439	0.0002061
AUR62004542	21rigid	0.924614	0.00050571
AUR62004544	00asyMt2	0.946251	0.00018635
AUR62004546	21rigid	0.964342	5.517e-05
AUR62004550	02asyMt2	0.831871	0.0052168
AUR62004551	11asyMt2	0.886388	0.0016804
AUR62004552	00box1	0.880686	0.0019377
[truncated: 16,003 more rows]

## Sheet: Table S4
Table S4 The phase shift of 9131 commonly rhythmic genes under SD and LD
#ID	Model(SD)	Phase(SD)	Model(LD)	Phase(LD)	Phase shift
AUR62009076	23asyMt2	23	00cos	0	-23
AUR62011253	23asyMt2	23	00asyMt2	0	-23
AUR62013299	23asyMt2	23	00asyMt2	0	-23
AUR62014279	23asyMt2	23	00hbox	0	-23
AUR62021189	23asyMt2	23	00box1.5	0	-23
AUR62021959	23asyMt2	23	00asyMt1	0	-23
AUR62029717	23asyMt2	23	00cos	0	-23
AUR62031799	23asyMt2	23	00box1	0	-23
AUR62042883	23asyMt2	23	00rigid	0	-23
AUR62044326	23asyMt2	23	00asyMt1	0	-23
AUR62000125	23box1	23	00mt	0	-23
AUR62001542	23box1	23	00rigid	0	-23
AUR62002851	23box1	23	00asyMt1	0	-23
AUR62003433	23box1	23	00mt	0	-23
AUR62006158	23box1	23	00mt	0	-23
AUR62007387	23box1	23	00mt	0	-23
AUR62011584	23box1	23	00mt	0	-23
AUR62012298	23box1	23	00cos	0	-23
AUR62014656	23box1	23	00mt	0	-23
AUR62015134	23box1	23	00mt	0	-23
AUR62016055	23box1	23	00mt	0	-23
AUR62018920	23box1	23	00mt	0	-23
AUR62019306	23box1	23	00mt	0	-23
AUR62019331	23box1	23	00mt	0	-23
AUR62021124	23box1	23	00mt	0	-23
AUR62022937	23box1	23	00cos	0	-23
AUR62023256	23box1	23	00mt	0	-23
AUR62024180	23box1	23	00mt	0	-23
AUR62030843	23box1	23	00mt	0	-23
AUR62031420	23box1	23	00mt	0	-23
AUR62033215	23box1	23	00mt	0	-23
AUR62003608	23box2	23	00box2	0	-23
AUR62007814	23cos	23	00rigid	0	-23
AUR62010506	23cos	23	00mt	0	-23
AUR62012108	23cos	23	00mt	0	-23
AUR62016204	23cos	23	00cos	0	-23
AUR62017974	23cos	23	00box1.5	0	-23
AUR62039117	23cos	23	00box1	0	-23
AUR62002349	23hbox	23	00mt	0	-23
AUR62002553	23hbox	23	00box1.5	0	-23
AUR62006809	23hbox	23	00mt	0	-23
AUR62006999	23hbox	23	00mt	0	-23
AUR62009142	23hbox	23	00mt	0	-23
AUR62019175	23hbox	23	00box1	0	-23
AUR62024977	23hbox	23	00mt	0	-23
AUR62007238	23mt	23	00asyMt1	0	-23
AUR62008638	23mt	23	00mt	0	-23
AUR62009004	23mt	23	00mt	0	-23
AUR62010717	23mt	23	00cos	0	-23
AUR62016948	23mt	23	00box1	0	-23
AUR62018562	23mt	23	00box1.5	0	-23
AUR62023956	23mt	23	00box1	0	-23
AUR62026009	23mt	23	00mt	0	-23
AUR62027766	23mt	23	00mt	0	-23
AUR62038930	23mt	23	00mt	0	-23
AUR62039363	23mt	23	00cos	0	-23
AUR62042998	23mt	23	00mt	0	-23
AUR62003273	23rigid	23	00box1	0	-23
AUR62004100	23rigid	23	00hbox	0	-23
AUR62004471	23rigid	23	00hbox	0	-23
AUR62006424	23rigid	23	00box1	0	-23
AUR62031505	23rigid	23	00box1	0	-23
AUR62001002	23spike	23	00box1	0	-23
AUR62002328	23spike	23	00asyMt1	0	-23
AUR62003996	23spike	23	00spike	0	-23
AUR62005000	23spike	23	00mt	0	-23
AUR62010631	23spike	23	00box1	0	-23
AUR62012272	23spike	23	00cos	0	-23
AUR62013918	23spike	23	00box1.5	0	-23
AUR62018273	23spike	23	00box1	0	-23
AUR62020202	23spike	23	00cos	0	-23
AUR62025872	23spike	23	00asyMt2	0	-23
AUR62036884	23spike	23	00spike	0	-23
AUR62039448	23spike	23	00mt	0	-23
AUR62043282	23spike	23	00mt	0	-23
AUR62043351	23spike	23	00spike	0	-23
AUR62021658	22asyMt1	22	00asyMt1	0	-22
AUR62012275	22asyMt2	22	00box1	0	-22
AUR62027034	22asyMt2	22	00spike	0	-22
AUR62038221	22asyMt2	22	00mt	0	-22
AUR62003011	22box1	22	00cos	0	-22
AUR62027312	22box1	22	00box1	0	-22
AUR62032885	22box1	22	00mt	0	-22
AUR62043596	22box1	22	00mt	0	-22
AUR62001359	22box1.5	22	00mt	0	-22
AUR62035145	22box1.5	22	00mt	0	-22
AUR62000644	22cos	22	00mt	0	-22
AUR62009535	22cos	22	00mt	0	-22
AUR62013361	22cos	22	00rigid	0	-22
AUR62026008	22cos	22	00mt	0	-22
AUR62029334	22cos	22	00cos	0	-22
AUR62004715	22mt	22	00box1	0	-22
AUR62007595	22mt	22	00mt	0	-22
AUR62007815	22mt	22	00rigid	0	-22
AUR62010865	22mt	22	00cos	0	-22
AUR62013472	22mt	22	00mt	0	-22
AUR62024356	22mt	22	00mt	0	-22
AUR62027238	22mt	22	00spike	0	-22
AUR62032180	22mt	22	00mt	0	-22
AUR62033679	22mt	22	00mt	0	-22
AUR62039284	22mt	22	00mt	0	-22
AUR62011012	22rigid	22	00mt	0	-22
AUR62013829	22rigid	22	00mt	0	-22
AUR62015739	22rigid	22	00box1	0	-22
AUR62019116	22rigid	22	00mt	0	-22
AUR62031401	22rigid	22	00cos	0	-22
AUR62036344	22rigid	22	00mt	0	-22
AUR62001308	22spike	22	00rigid	0	-22
AUR62001309	22spike	22	00mt	0	-22
AUR62014933	22spike	22	00mt	0	-22
AUR62025960	22spike	22	00rigid	0	-22
AUR62027579	22spike	22	00rigid	0	-22
AUR62039222	22spike	22	00rigid	0	-22
AUR62006931	23asyMt1	23	01cos	1	-22
AUR62018924	23asyMt2	23	01asyMt2	1	-22
AUR62001852	23box1	23	01cos	1	-22
AUR62012864	23box1	23	01mt	1	-22
AUR62010300	23box1.5	23	01spike	1	-22
AUR62011641	23mt	23	01asyMt2	1	-22
AUR62000418	23rigid	23	01mt	1	-22
AUR62044564	23rigid	23	01asyMt2	1	-22
AUR62021392	23spike	23	01box1	1	-22
AUR62035407	23spike	23	01cos	1	-22
AUR62035636	23spike	23	01box1.5	1	-22
AUR62035695	23spike	23	01cos	1	-22
AUR62016035	21asyMt1	21	00asyMt1	0	-21
AUR62025687	21asyMt1	21	00cos	0	-21
AUR62035960	21asyMt1	21	00asyMt1	0	-21
AUR62026450	21asyMt2	21	00rigid	0	-21
AUR62014384	21box2	21	00box2	0	-21
AUR62027186	21cos	21	00mt	0	-21
AUR62003815	21hbox	21	00box1	0	-21
AUR62018356	21hbox	21	00rigid	0	-21
AUR62035800	21hbox	21	00cos	0	-21
AUR62036345	21hbox	21	00mt	0	-21
AUR62010540	21mt	21	00mt	0	-21
AUR62028066	21mt	21	00asyMt2	0	-21
AUR62034159	21mt	21	00mt	0	-21
AUR62035737	21mt	21	00mt	0	-21
AUR62040149	21mt	21	00mt	0	-21
AUR62002824	21rigid	21	00cos	0	-21
AUR62020442	21rigid	21	00rigid	0	-21
AUR62023597	21rigid	21	00cos	0	-21
AUR62034713	21rigid	21	00cos	0	-21
AUR62038733	21rigid	21	00cos	0	-21
AUR62005769	21spike	21	00mt	0	-21
AUR62005809	21spike	21	00asyMt1	0	-21
AUR62023221	21spike	21	00box1	0	-21
AUR62023266	21spike	21	00asyMt2	0	-21
AUR62032799	21spike	21	00spike	0	-21
AUR62016967	22asyMt1	22	01box1	1	-21
AUR62003013	22box1	22	01asyMt2	1	-21
AUR62013473	22spike	22	01mt	1	-21
AUR62024102	22spike	22	01asyMt2	1	-21
AUR62017363	23asyMt1	23	02spike	2	-21
AUR62000417	23box1	23	02asyMt2	2	-21
AUR62032579	23box1	23	02asyMt2	2	-21
AUR62037282	23box1	23	02asyMt2	2	-21
AUR62016895	23mt	23	02asyMt2	2	-21
AUR62026237	23spike	23	02mt	2	-21
AUR62041289	23spike	23	02spike	2	-21
AUR62042285	23spike	23	02asyMt2	2	-21
AUR62044562	23spike	23	02asyMt2	2	-21
AUR62002522	20asyMt1	20	00mt	0	-20
AUR62006665	20asyMt1	20	00cos	0	-20
AUR62006835	20asyMt1	20	00asyMt1	0	-20
AUR62012129	20asyMt1	20	00cos	0	-20
AUR62014763	20asyMt1	20	00mt	0	-20
AUR62016316	20asyMt1	20	00mt	0	-20
AUR62017708	20asyMt1	20	00spike	0	-20
AUR62023214	20asyMt1	20	00asyMt1	0	-20
AUR62024673	20asyMt1	20	00asyMt1	0	-20
AUR62026320	20asyMt1	20	00cos	0	-20
AUR62029975	20asyMt1	20	00rigid	0	-20
AUR62032052	20asyMt1	20	00mt	0	-20
AUR62033409	20asyMt1	20	00asyMt1	0	-20
AUR62039206	20asyMt1	20	00mt	0	-20
AUR62039997	20asyMt1	20	00mt	0	-20
AUR62040677	20asyMt1	20	00asyMt1	0	-20
AUR62041969	20asyMt1	20	00asyMt1	0	-20
AUR62042717	20asyMt1	20	00mt	0	-20
AUR62042913	20asyMt1	20	00mt	0	-20
AUR62004209	20box1.5	20	00asyMt2	0	-20
AUR62032262	20box2	20	00asyMt2	0	-20
AUR62021388	20cos	20	00cos	0	-20
AUR62003058	20hbox	20	00cos	0	-20
AUR62004253	20hbox	20	00mt	0	-20
AUR62014750	20hbox	20	00mt	0	-20
AUR62023076	20hbox	20	00asyMt2	0	-20
AUR62031237	20hbox	20	00rigid	0	-20
AUR62032988	20hbox	20	00asyMt2	0	-20
AUR62005657	20mt	20	00rigid	0	-20
AUR62008651	20mt	20	00mt	0	-20
AUR62010356	20mt	20	00spike	0	-20
AUR62011300	20mt	20	00rigid	0	-20
AUR62023492	20mt	20	00mt	0	-20
AUR62025690	20mt	20	00rigid	0	-20
AUR62026257	20mt	20	00hbox	0	-20
AUR62033383	20mt	20	00mt	0	-20
AUR62035418	20mt	20	00box1	0	-20
AUR62036486	20mt	20	00mt	0	-20
AUR62041698	20mt	20	00mt	0	-20
AUR62008197	20rigid	20	00cos	0	-20
AUR62010606	20rigid	20	00mt	0	-20
AUR62011935	20rigid	20	00asyMt2	0	-20
AUR62014966	20rigid	20	00asyMt2	0	-20
AUR62023192	20rigid	20	00hbox	0	-20
AUR62023630	20rigid	20	00box1	0	-20
AUR62024414	20rigid	20	00rigid	0	-20
AUR62025562	20rigid	20	00mt	0	-20
AUR62004060	20spike	20	00asyMt1	0	-20
AUR62006251	20spike	20	00mt	0	-20
AUR62009932	20spike	20	00asyMt1	0	-20
AUR62011114	20spike	20	00spike	0	-20
AUR62013189	20spike	20	00mt	0	-20
AUR62014877	20spike	20	00asyMt1	0	-20
AUR62015599	20spike	20	00mt	0	-20
AUR62017730	20spike	20	00mt	0	-20
AUR62021070	20spike	20	00rigid	0	-20
AUR62021470	20spike	20	00mt	0	-20
AUR62030878	20spike	20	00spike	0	-20
AUR62032510	20spike	20	00mt	0	-20
AUR62032952	20spike	20	00mt	0	-20
AUR62037090	20spike	20	00mt	0	-20
AUR62038307	20spike	20	00spike	0	-20
AUR62038396	20spike	20	00mt	0	-20
AUR62039073	20spike	20	00mt	0	-20
AUR62040735	20spike	20	00mt	0	-20
AUR62042229	20spike	20	00rigid	0	-20
AUR62042858	20spike	20	00rigid	0	-20
AUR62043057	20spike	20	00rigid	0	-20
AUR62016263	21asyMt1	21	01mt	1	-20
AUR62017353	21asyMt1	21	01asyMt1	1	-20
AUR62025167	21asyMt1	21	01asyMt1	1	-20
AUR62036377	21asyMt1	21	01cos	1	-20
AUR62038039	21asyMt1	21	01box1	1	-20
AUR62013320	21box2	21	01asyMt2	1	-20
AUR62024493	21box2	21	01box1	1	-20
AUR62004546	21rigid	21	01asyMt2	1	-20
AUR62015015	21spike	21	01mt	1	-20
AUR62002921	22asyMt1	22	02box1.5	2	-20
AUR62005416	22asyMt1	22	02hbox	2	-20
AUR62017980	22asyMt1	22	02box1	2	-20
AUR62006778	22box1.5	22	02asyMt1	2	-20
AUR62022650	22box1.5	22	02asyMt2	2	-20
AUR62025055	22box1.5	22	02spike	2	-20
AUR62005167	22cos	22	02asyMt2	2	-20
AUR62028227	22spike	22	02box1.5	2	-20
AUR62033205	22spike	22	02asyMt2	2	-20
AUR62008172	23asyMt1	23	03spike	3	-20
AUR62019440	23box1.5	23	03asyMt2	3	-20
AUR62000755	23cos	23	03asyMt2	3	-20
AUR62005464	23mt	23	03box1	3	-20
AUR62031562	23spike	23	03box1.5	3	-20
AUR62006928	19asyMt1	19	00mt	0	-19
AUR62007492	19asyMt1	19	00cos	0	-19
AUR62010805	19asyMt1	19	00rigid	0	-19
AUR62011282	19asyMt1	19	00mt	0	-19
AUR62013807	19asyMt1	19	00mt	0	-19
AUR62014513	19asyMt1	19	00rigid	0	-19
AUR62015836	19asyMt1	19	00mt	0	-19
AUR62023965	19asyMt1	19	00mt	0	-19
AUR62025691	19asyMt1	19	00mt	0	-19
AUR62028313	19asyMt1	19	00mt	0	-19
AUR62032949	19asyMt1	19	00rigid	0	-19
AUR62033541	19asyMt1	19	00box1	0	-19
AUR62040303	19asyMt1	19	00mt	0	-19
AUR62042817	19asyMt1	19	00mt	0	-19
AUR62044084	19asyMt1	19	00mt	0	-19
AUR62029590	19box1	19	00asyMt2	0	-19
AUR62022916	19box1.5	19	00asyMt2	0	-19
AUR62040128	19box1.5	19	00cos	0	-19
AUR62031206	19box2	19	00asyMt2	0	-19
AUR62008176	19hbox	19	00asyMt2	0	-19
AUR62016569	19hbox	19	00asyMt2	0	-19
AUR62027480	19hbox	19	00asyMt2	0	-19
AUR62031911	19hbox	19	00asyMt2	0	-19
AUR62035898	19hbox	19	00asyMt2	0	-19
AUR62041756	19hbox	19	00box1	0	-19
AUR62042961	19hbox	19	00rigid	0	-19
AUR62022487	19mt	19	00mt	0	-19
AUR62034518	19rigid	19	00asyMt2	0	-19
AUR62040687	19rigid	19	00cos	0	-19
AUR62005857	19spike	19	00box1	0	-19
AUR62010188	19spike	19	00asyMt2	0	-19
AUR62011070	19spike	19	00mt	0	-19
AUR62012016	19spike	19	00rigid	0	-19
AUR62014198	19spike	19	00mt	0	-19
AUR62016057	19spike	19	00mt	0	-19
AUR62028788	19spike	19	00mt	0	-19
AUR62028896	19spike	19	00box2	0	-19
AUR62034602	19spike	19	00mt	0	-19
AUR62002350	20asyMt1	20	01mt	1	-19
AUR62005463	20asyMt1	20	01mt	1	-19
AUR62010960	20asyMt1	20	01mt	1	-19
AUR62013164	20asyMt1	20	01mt	1	-19
AUR62022683	20asyMt1	20	01spike	1	-19
AUR62031478	20asyMt1	20	01spike	1	-19
AUR62032296	20asyMt1	20	01spike	1	-19
AUR62033126	20asyMt1	20	01mt	1	-19
AUR62040707	20asyMt1	20	01cos	1	-19
AUR62041203	20asyMt1	20	01cos	1	-19
AUR62029347	20box2	20	01mt	1	-19
AUR62041015	20box2	20	01asyMt2	1	-19
AUR62019094	20mt	20	01asyMt2	1	-19
AUR62021752	20rigid	20	01box1	1	-19
AUR62001601	20spike	20	01asyMt2	1	-19
AUR62005843	20spike	20	01spike	1	-19
AUR62007427	20spike	20	01mt	1	-19
AUR62008938	20spike	20	01spike	1	-19
AUR62012873	20spike	20	01mt	1	-19
AUR62013461	20spike	20	01mt	1	-19
AUR62013471	20spike	20	01box1	1	-19
AUR62015201	20spike	20	01asyMt2	1	-19
AUR62025671	20spike	20	01spike	1	-19
AUR62033128	20spike	20	01mt	1	-19
AUR62043529	20spike	20	01asyMt2	1	-19
AUR62010249	21asyMt1	21	02cos	2	-19
AUR62024361	21asyMt1	21	02rigid	2	-19
AUR62024848	21asyMt1	21	02box1	2	-19
AUR62015343	21box1.5	21	02asyMt2	2	-19
AUR62016999	21box2	21	02asyMt2	2	-19
AUR62021672	22asyMt1	22	03box1	3	-19
AUR62005213	22box1.5	22	03asyMt2	3	-19
AUR62036418	23asyMt1	23	04mt	4	-19
AUR62011916	18asyMt1	18	00rigid	0	-18
AUR62020383	18asyMt1	18	00mt	0	-18
AUR62020178	18cos	18	00asyMt2	0	-18
AUR62017723	18mt	18	00box1	0	-18
AUR62017845	18mt	18	00hbox	0	-18
AUR62030343	18spike	18	00box2	0	-18
AUR62015309	19asyMt1	19	01spike	1	-18
AUR62012917	20asyMt1	20	02box1	2	-18
AUR62016857	20asyMt1	20	02box1	2	-18
AUR62019838	20asyMt1	20	02asyMt2	2	-18
AUR62026801	20asyMt1	20	02asyMt2	2	-18
AUR62028251	20asyMt1	20	02asyMt2	2	-18
AUR62028388	20box1.5	20	02spike	2	-18
AUR62006777	20spike	20	02spike	2	-18
AUR62007175	20spike	20	02asyMt2	2	-18
AUR62027863	20spike	20	02mt	2	-18
AUR62027868	20spike	20	02spike	2	-18
AUR62028200	20spike	20	02mt	2	-18
AUR62033323	20spike	20	02spike	2	-18
AUR62032371	21asyMt1	21	03mt	3	-18
AUR62003150	23asyMt1	23	05spike	5	-18
AUR62020875	23asyMt1	23	05spike	5	-18
AUR62039984	23asyMt1	23	05cos	5	-18
AUR62042755	23asyMt2	23	05spike	5	-18
AUR62018275	23spike	23	05spike	5	-18
AUR62038615	23spike	23	05asyMt1	5	-18
AUR62042954	23spike	23	05spike	5	-18
AUR62033116	17asyMt1	17	00mt	0	-17
AUR62044227	17asyMt1	17	00mt	0	-17
AUR62000568	17box1.5	17	00cos	0	-17
AUR62027564	17box1.5	17	00asyMt2	0	-17
AUR62012804	17box2	17	00mt	0	-17
AUR62038354	17box2	17	00asyMt2	0	-17
AUR62013319	17mt	17	00asyMt2	0	-17
AUR62025116	17mt	17	00spike	0	-17
AUR62034113	17spike	17	00mt	0	-17
AUR62006620	19asyMt1	19	02box1	2	-17
AUR62015762	20asyMt1	20	03asyMt2	3	-17
AUR62023837	20spike	20	03asyMt2	3	-17
AUR62005239	21asyMt1	21	04asyMt2	4	-17
AUR62008425	21asyMt1	21	04box1	4	-17
AUR62021670	21asyMt1	21	04cos	4	-17
AUR62016881	22asyMt1	22	05asyMt2	5	-17
AUR62013917	23asyMt1	23	06spike	6	-17
AUR62021356	23asyMt1	23	06asyMt1	6	-17
AUR62017895	23spike	23	06asyMt1	6	-17
AUR62024095	23spike	23	06asyMt2	6	-17
AUR62035820	23spike	23	06spike	6	-17
AUR62004094	16box1	16	00mt	0	-16
AUR62002885	16mt	16	00asyMt2	0	-16
AUR62026857	16mt	16	00mt	0	-16
AUR62025368	16spike	16	00box2	0	-16
AUR62012530	21asyMt1	21	05asyMt2	5	-16
AUR62039641	21asyMt1	21	05asyMt2	5	-16
AUR62040293	22asyMt1	22	06cos	6	-16
AUR62010446	23asyMt1	23	07hbox	7	-16
AUR62028315	23asyMt1	23	07mt	7	-16
AUR62038266	23box1.5	23	07spike	7	-16
AUR62027796	23spike	23	07spike	7	-16
AUR62000743	15hbox	15	00box1	0	-15
AUR62032241	15mt	15	00asyMt2	0	-15
AUR62003586	18asyMt1	18	03asyMt2	3	-15
AUR62008039	20asyMt1	20	05asyMt2	5	-15
AUR62007318	20box1.5	20	05spike	5	-15
AUR62004828	20spike	20	05spike	5	-15
AUR62008222	20spike	20	05spike	5	-15
AUR62010251	20spike	20	05asyMt1	5	-15
AUR62015892	20spike	20	05asyMt1	5	-15
AUR62021036	20spike	20	05spike	5	-15
AUR62021485	20spike	20	05spike	5	-15
AUR62022681	20spike	20	05spike	5	-15
AUR62023754	20spike	20	05box2	5	-15
AUR62036442	20spike	20	05mt	5	-15
AUR62042903	20spike	20	05spike	5	-15
AUR62043801	20spike	20	05spike	5	-15
AUR62014077	23asyMt1	23	08asyMt2	8	-15
AUR62041163	23asyMt1	23	08asyMt2	8	-15
AUR62019829	23asyMt2	23	08asyMt1	8	-15
AUR62022959	14asyMt1	14	00asyMt2	0	-14
AUR62001866	14box2	14	00hbox	0	-14
AUR62011519	14hbox	14	00rigid	0	-14
AUR62044300	15spike	15	01asyMt2	1	-14
AUR62010620	20spike	20	06spike	6	-14
AUR62014026	20spike	20	06spike	6	-14
AUR62014028	20spike	20	06spike	6	-14
AUR62014029	20spike	20	06spike	6	-14
AUR62014032	20spike	20	06spike	6	-14
AUR62015905	20spike	20	06spike	6	-14
AUR62017999	20spike	20	06spike	6	-14
AUR62036438	20spike	20	06spike	6	-14
AUR62036444	20spike	20	06spike	6	-14
AUR62036448	20spike	20	06spike	6	-14
AUR62042480	20spike	20	06spike	6	-14
AUR62018350	23spike	23	09mt	9	-14
AUR62018948	23spike	23	09spike	9	-14
AUR62029729	23spike	23	09asyMt2	9	-14
AUR62044561	23spike	23	09spike	9	-14
AUR62035356	14mt	14	01asyMt2	1	-13
AUR62031839	14spike	14	01box1.5	1	-13
AUR62001721	20spike	20	07spike	7	-13
AUR62009318	20spike	20	07spike	7	-13
AUR62030408	21asyMt1	21	08asyMt2	8	-13
AUR62030105	22spike	22	09asyMt2	9	-13
AUR62026064	23asyMt2	23	10spike	10	-13
AUR62012618	23box1.5	23	10asyMt1	10	-13
AUR62003416	23spike	23	10spike	10	-13
AUR62013152	23spike	23	10spike	10	-13
AUR62021252	23spike	23	10asyMt1	10	-13
AUR62024663	23spike	23	10spike	10	-13
AUR62020432	12asyMt1	12	00asyMt2	0	-12
AUR62015751	12spike	12	00box2	0	-12
AUR62038690	13asyMt1	13	01asyMt2	1	-12
AUR62018991	18box1	18	06spike	6	-12
AUR62003225	20spike	20	08spike	8	-12
AUR62032710	23asyMt1	23	11mt	11	-12
AUR62042956	23asyMt2	23	11asyMt2	11	-12
AUR62034554	23box1.5	23	11mt	11	-12
AUR62006808	11spike	11	00box2	0	-11
AUR62041034	16spike	16	05spike	5	-11
AUR62003223	20spike	20	09spike	9	-11
AUR62003224	20spike	20	09spike	9	-11
AUR62014400	22box2	22	11asyMt1	11	-11
AUR62013990	10spike	10	00asyMt1	0	-10
AUR62037683	11spike	11	01spike	1	-10
AUR62012880	16asyMt2	16	06asyMt1	6	-10
AUR62043462	18asyMt2	18	08spike	8	-10
AUR62014189	19spike	19	09box1	9	-10
AUR62041335	19spike	19	09spike	9	-10
AUR62019178	21asyMt2	21	11spike	11	-10
AUR62005391	21box2	21	11asyMt1	11	-10
AUR62014019	09spike	9	00asyMt1	0	-9
AUR62032309	10asyMt2	10	01box1	1	-9
AUR62023075	10box2	10	01cos	1	-9
AUR62037508	14asyMt1	14	05spike	5	-9
AUR62006870	14asyMt2	14	05asyMt1	5	-9
AUR62001061	15asyMt2	15	06asyMt1	6	-9
AUR62027507	17box1.5	17	08asyMt1	8	-9
AUR62040985	17box2	17	08mt	8	-9
AUR62003624	19mt	19	10spike	10	-9
AUR62024245	20asyMt2	20	11asyMt1	11	-9
AUR62032293	20box2	20	11asyMt1	11	-9
AUR62016190	20spike	20	11asyMt2	11	-9
AUR62014472	22box1.5	22	13asyMt1	13	-9
AUR62000090	22spike	22	13box2	13	-9
AUR62024046	23asyMt2	23	14box2	14	-9
AUR62032993	23asyMt2	23	14hbox	14	-9
AUR62036215	23asyMt2	23	14box2	14	-9
AUR62002829	23spike	23	14box1.5	14	-9
AUR62034531	23spike	23	14asyMt1	14	-9
AUR62041887	23spike	23	14box2	14	-9
AUR62027872	08spike	8	00mt	0	-8
AUR62024768	09spike	9	01spike	1	-8
AUR62023867	10spike	10	02hbox	2	-8
AUR62017169	12box2	12	04asyMt1	4	-8
AUR62002674	13spike	13	05spike	5	-8
AUR62026400	14box1.5	14	06box2	6	-8
AUR62009684	15asyMt2	15	07asyMt1	7	-8
AUR62011045	15asyMt2	15	07asyMt1	7	-8
AUR62014894	15asyMt2	15	07asyMt1	7	-8
AUR62002061	16asyMt2	16	08asyMt1	8	-8
AUR62005638	16asyMt2	16	08asyMt1	8	-8
AUR62020932	16asyMt2	16	08asyMt1	8	-8
AUR62003018	17asyMt2	17	09asyMt1	9	-8
AUR62012561	17asyMt2	17	09asyMt1	9	-8
AUR62021200	17asyMt2	17	09asyMt1	9	-8
AUR62038388	17asyMt2	17	09asyMt1	9	-8
AUR62030246	17rigid	17	09asyMt1	9	-8
AUR62015405	20box2	20	12box2	12	-8
AUR62010317	21box2	21	13box2	13	-8
AUR62043637	22rigid	22	14asyMt1	14	-8
AUR62003159	23asyMt2	23	15box2	15	-8
AUR62006772	23asyMt2	23	15hbox	15	-8
AUR62013253	23spike	23	15asyMt1	15	-8
AUR62035403	23spike	23	15box2	15	-8
AUR62040851	07mt	7	00box1	0	-7
AUR62007476	08asyMt2	8	01asyMt1	1	-7
AUR62015070	08spike	8	01asyMt1	1	-7
AUR62007819	10box2	10	03spike	3	-7
AUR62006164	10mt	10	03spike	3	-7
AUR62024211	14asyMt2	14	07asyMt1	7	-7
AUR62025442	14asyMt2	14	07asyMt1	7	-7
AUR62012172	14spike	14	07asyMt1	7	-7
AUR62001779	15asyMt2	15	08asyMt1	8	-7
AUR62003180	15asyMt2	15	08asyMt1	8	-7
AUR62006971	15asyMt2	15	08asyMt1	8	-7
AUR62040001	15asyMt2	15	08asyMt1	8	-7
AUR62002186	16asyMt2	16	09asyMt1	9	-7
AUR62003435	16asyMt2	16	09spike	9	-7
AUR62019890	16asyMt2	16	09asyMt1	9	-7
AUR62026968	16asyMt2	16	09asyMt1	9	-7
AUR62034570	16asyMt2	16	09asyMt1	9	-7
AUR62039387	16asyMt2	16	09asyMt1	9	-7
AUR62023540	16box2	16	09spike	9	-7
AUR62015869	16spike	16	09asyMt1	9	-7
AUR62007201	17asyMt2	17	10asyMt1	10	-7
AUR62032051	17asyMt2	17	10asyMt1	10	-7
AUR62020170	17box1	17	10spike	10	-7
AUR62019886	17cos	17	10asyMt1	10	-7
AUR62043040	19box1	19	12box1	12	-7
AUR62026479	21box2	21	14box2	14	-7
AUR62028199	21box2	21	14box2	14	-7
AUR62040905	21box2	21	14box1.5	14	-7
AUR62009184	23asyMt2	23	16rigid	16	-7
AUR62012486	23asyMt2	23	16asyMt1	16	-7
AUR62005384	23mt	23	16asyMt1	16	-7
AUR62020529	23spike	23	16box2	16	-7
AUR62020209	06asyMt2	6	00box1.5	0	-6
AUR62017190	07asyMt1	7	01box1	1	-6
AUR62013262	07asyMt2	7	01asyMt1	1	-6
AUR62001756	08asyMt2	8	02asyMt1	2	-6
AUR62008502	08asyMt2	8	02spike	2	-6
AUR62017459	08asyMt2	8	02asyMt1	2	-6
AUR62020619	08asyMt2	8	02asyMt1	2	-6
AUR62023487	08asyMt2	8	02mt	2	-6
AUR62040179	08mt	8	02asyMt1	2	-6
AUR62000816	08spike	8	02spike	2	-6
AUR62032121	08spike	8	02box2	2	-6
AUR62039058	08spike	8	02mt	2	-6
AUR62025461	09mt	9	03asyMt1	3	-6
AUR62016768	10asyMt2	10	04rigid	4	-6
AUR62006862	11asyMt2	11	05spike	5	-6
AUR62008473	11asyMt2	11	05spike	5	-6
AUR62028557	11mt	11	05spike	5	-6
AUR62028715	11mt	11	05spike	5	-6
AUR62010331	11spike	11	05spike	5	-6
AUR62013354	11spike	11	05spike	5	-6
AUR62022002	11spike	11	05asyMt1	5	-6
AUR62013114	12asyMt2	12	06asyMt1	6	-6
AUR62028800	12asyMt2	12	06spike	6	-6
AUR62030692	12asyMt2	12	06spike	6	-6
AUR62042828	12box1.5	12	06asyMt1	6	-6
AUR62030524	12cos	12	06asyMt1	6	-6
AUR62027907	13mt	13	07asyMt1	7	-6
AUR62010762	14asyMt2	14	08asyMt1	8	-6
AUR62034450	14mt	14	08asyMt1	8	-6
AUR62028547	14spike	14	08box2	8	-6
AUR62002805	15asyMt2	15	09asyMt1	9	-6
AUR62003736	15asyMt2	15	09asyMt1	9	-6
AUR62019138	15asyMt2	15	09mt	9	-6
AUR62041487	15asyMt2	15	09asyMt1	9	-6
AUR62006595	16asyMt2	16	10asyMt1	10	-6
AUR62007456	16asyMt2	16	10mt	10	-6
AUR62012898	16asyMt2	16	10asyMt1	10	-6
AUR62013733	16asyMt2	16	10asyMt1	10	-6
AUR62018577	16asyMt2	16	10asyMt1	10	-6
AUR62020839	16asyMt2	16	10asyMt1	10	-6
AUR62021909	16asyMt2	16	10mt	10	-6
AUR62021940	16asyMt2	16	10asyMt1	10	-6
AUR62022899	16asyMt2	16	10asyMt1	10	-6
AUR62024410	16asyMt2	16	10asyMt1	10	-6
AUR62024461	16asyMt2	16	10mt	10	-6
AUR62024788	16asyMt2	16	10mt	10	-6
AUR62025029	16asyMt2	16	10mt	10	-6
AUR62026170	16asyMt2	16	10asyMt1	10	-6
AUR62029099	16asyMt2	16	10asyMt1	10	-6
AUR62039705	16asyMt2	16	10asyMt1	10	-6
AUR62043458	16asyMt2	16	10asyMt1	10	-6
AUR62014447	16mt	16	10asyMt1	10	-6
AUR62006909	16rigid	16	10asyMt1	10	-6
AUR62015646	17asyMt2	17	11mt	11	-6
AUR62019014	17asyMt2	17	11spike	11	-6
AUR62022433	17asyMt2	17	11asyMt1	11	-6
AUR62025674	17asyMt2	17	11asyMt1	11	-6
AUR62031264	17asyMt2	17	11spike	11	-6
AUR62010193	17spike	17	11spike	11	-6
AUR62017704	18asyMt2	18	12asyMt1	12	-6
AUR62024905	18asyMt2	18	12box2	12	-6
AUR62041934	19box1.5	19	13asyMt1	13	-6
AUR62041191	20asyMt2	20	14box2	14	-6
AUR62004363	21box2	21	15box2	15	-6
AUR62013170	21box2	21	15box2	15	-6
AUR62037491	22rigid	22	16box2	16	-6
AUR62004324	23asyMt2	23	17asyMt1	17	-6
AUR62022870	23asyMt2	23	17asyMt1	17	-6
AUR62022973	23asyMt2	23	17asyMt1	17	-6
AUR62024176	23asyMt2	23	17asyMt1	17	-6
AUR62039376	23asyMt2	23	17asyMt1	17	-6
AUR62042931	23mt	23	17mt	17	-6
AUR62022373	23rigid	23	17mt	17	-6
AUR62023728	23rigid	23	17box1	17	-6
AUR62000536	23spike	23	17asyMt1	17	-6
AUR62001990	23spike	23	17box1.5	17	-6
AUR62022088	23spike	23	17box2	17	-6
AUR62004540	06asyMt2	6	01hbox	1	-5
AUR62004476	07asyMt2	7	02asyMt1	2	-5
AUR62005547	07asyMt2	7	02asyMt1	2	-5
AUR62009977	07asyMt2	7	02mt	2	-5
AUR62012544	07asyMt2	7	02asyMt1	2	-5
AUR62017939	07asyMt2	7	02asyMt1	2	-5
AUR62000602	07mt	7	02asyMt2	2	-5
AUR62019115	07mt	7	02asyMt1	2	-5
AUR62005154	07spike	7	02asyMt1	2	-5
AUR62001706	08asyMt2	8	03asyMt1	3	-5
AUR62006618	08asyMt2	8	03spike	3	-5
AUR62012037	08asyMt2	8	03hbox	3	-5
AUR62012261	08asyMt2	8	03asyMt1	3	-5
AUR62013614	08asyMt2	8	03asyMt1	3	-5
AUR62016340	08asyMt2	8	03mt	3	-5
AUR62016517	08asyMt2	8	03asyMt1	3	-5
AUR62021255	08asyMt2	8	03spike	3	-5
AUR62028143	08asyMt2	8	03hbox	3	-5
AUR62015163	08rigid	8	03box2	3	-5
AUR62035287	08spike	8	03mt	3	-5
AUR62001954	09spike	9	04asyMt1	4	-5
AUR62031888	10box1	10	05spike	5	-5
AUR62006992	10box2	10	05box2	5	-5
AUR62037247	10mt	10	05spike	5	-5
AUR62039021	10mt	10	05spike	5	-5
AUR62021932	10rigid	10	05asyMt1	5	-5
AUR62006866	10spike	10	05spike	5	-5
AUR62012652	10spike	10	05spike	5	-5
AUR62019904	10spike	10	05spike	5	-5
AUR62004551	11asyMt2	11	06box1	6	-5
AUR62044186	11asyMt2	11	06asyMt1	6	-5
AUR62001863	11box1	11	06asyMt1	6	-5
AUR62037555	11box1.5	11	06asyMt1	6	-5
AUR62000089	11mt	11	06asyMt1	6	-5
AUR62003625	11mt	11	06asyMt1	6	-5
AUR62019261	11mt	11	06asyMt1	6	-5
AUR62022950	12mt	12	07spike	7	-5
AUR62026530	12mt	12	07asyMt1	7	-5
AUR62006490	14mt	14	09asyMt1	9	-5
AUR62013244	14mt	14	09asyMt1	9	-5
AUR62029521	14mt	14	09spike	9	-5
AUR62003328	14rigid	14	09spike	9	-5
AUR62006388	14rigid	14	09asyMt1	9	-5
AUR62044305	14rigid	14	09box1	9	-5
AUR62041746	14spike	14	09mt	9	-5
AUR62000256	15asyMt2	15	10mt	10	-5
AUR62005123	15asyMt2	15	10mt	10	-5
AUR62005711	15asyMt2	15	10asyMt1	10	-5
AUR62006027	15asyMt2	15	10spike	10	-5
AUR62007373	15asyMt2	15	10asyMt1	10	-5
AUR62010074	15asyMt2	15	10asyMt1	10	-5
AUR62013550	15asyMt2	15	10mt	10	-5
AUR62021167	15asyMt2	15	10asyMt1	10	-5
AUR62021853	15asyMt2	15	10rigid	10	-5
AUR62024430	15asyMt2	15	10asyMt1	10	-5
AUR62027481	15asyMt2	15	10asyMt1	10	-5
AUR62028574	15asyMt2	15	10asyMt1	10	-5
AUR62038375	15asyMt2	15	10asyMt1	10	-5
AUR62040214	15asyMt2	15	10spike	10	-5
AUR62040976	15asyMt2	15	10asyMt1	10	-5
AUR62042992	15asyMt2	15	10spike	10	-5
AUR62015577	15cos	15	10asyMt1	10	-5
AUR62031641	15mt	15	10spike	10	-5
AUR62012670	15rigid	15	10asyMt1	10	-5
AUR62036719	15rigid	15	10asyMt1	10	-5
AUR62037322	15spike	15	10spike	10	-5
AUR62004808	16asyMt2	16	11asyMt1	11	-5
AUR62006534	16asyMt2	16	11spike	11	-5
AUR62007484	16asyMt2	16	11asyMt1	11	-5
AUR62007642	16asyMt2	16	11mt	11	-5
AUR62010602	16asyMt2	16	11spike	11	-5
AUR62011758	16asyMt2	16	11asyMt1	11	-5
AUR62020553	16asyMt2	16	11mt	11	-5
AUR62024055	16asyMt2	16	11spike	11	-5
AUR62025868	16asyMt2	16	11spike	11	-5
AUR62036231	16asyMt2	16	11asyMt1	11	-5
AUR62037589	16asyMt2	16	11rigid	11	-5
AUR62039457	16asyMt2	16	11mt	11	-5
AUR62041102	16asyMt2	16	11spike	11	-5
AUR62042175	16asyMt2	16	11spike	11	-5
AUR62006695	16spike	16	11spike	11	-5
AUR62039155	19asyMt2	19	14asyMt1	14	-5
AUR62020343	19hbox	19	14box2	14	-5
AUR62043536	19hbox	19	14box2	14	-5
AUR62044239	19spike	19	14box2	14	-5
AUR62042624	20box1.5	20	15box2	15	-5
AUR62015506	20box2	20	15box2	15	-5
AUR62026798	20box2	20	15box2	15	-5
AUR62028252	20hbox	20	15box2	15	-5
AUR62019992	21box1.5	21	16asyMt1	16	-5
AUR62030937	22asyMt1	22	17spike	17	-5
AUR62014855	22box1.5	22	17spike	17	-5
AUR62031925	22box1.5	22	17asyMt1	17	-5
AUR62001822	23asyMt2	23	18asyMt1	18	-5
AUR62004115	23asyMt2	23	18box1	18	-5
AUR62010630	23asyMt2	23	18rigid	18	-5
AUR62011764	23asyMt2	23	18asyMt1	18	-5
AUR62012090	23asyMt2	23	18asyMt1	18	-5
AUR62040284	23asyMt2	23	18spike	18	-5
AUR62004023	23spike	23	18rigid	18	-5
AUR62014882	23spike	23	18spike	18	-5
AUR62039975	23spike	23	18asyMt1	18	-5
AUR62018204	04asyMt2	4	00asyMt1	0	-4
AUR62018697	04asyMt2	4	00mt	0	-4
AUR62028695	04asyMt2	4	00asyMt1	0	-4
AUR62021272	05asyMt1	5	01box2	1	-4
AUR62011497	05asyMt2	5	01box1	1	-4
AUR62021300	05asyMt2	5	01spike	1	-4
AUR62025227	05asyMt2	5	01box1	1	-4
AUR62043203	05asyMt2	5	01mt	1	-4
AUR62016837	05mt	5	01asyMt2	1	-4
AUR62025204	05mt	5	01asyMt1	1	-4
AUR62010972	05spike	5	01asyMt1	1	-4
AUR62032604	05spike	5	01cos	1	-4
AUR62013036	06asyMt2	6	02spike	2	-4
AUR62020411	06asyMt2	6	02spike	2	-4
AUR62021644	06asyMt2	6	02asyMt1	2	-4
AUR62025716	06box1	6	02spike	2	-4
AUR62023314	07box2	7	03box1.5	3	-4
AUR62001360	07mt	7	03asyMt1	3	-4
AUR62001707	07mt	7	03asyMt1	3	-4
AUR62008777	07mt	7	03asyMt1	3	-4
AUR62020074	07mt	7	03asyMt1	3	-4
AUR62004234	07spike	7	03asyMt1	3	-4
AUR62011013	08asyMt2	8	04mt	4	-4
AUR62013183	08asyMt2	8	04mt	4	-4
AUR62013803	08asyMt2	8	04mt	4	-4
AUR62021228	08asyMt2	8	04asyMt1	4	-4
AUR62032527	08asyMt2	8	04spike	4	-4
AUR62007944	08box1	8	04box1.5	4	-4
AUR62042364	08mt	8	04asyMt1	4	-4
AUR62013666	08spike	8	04asyMt1	4	-4
AUR62033684	08spike	8	04asyMt1	4	-4
AUR62037151	08spike	8	04spike	4	-4
AUR62040397	08spike	8	04asyMt2	4	-4
AUR62009823	09asyMt2	9	05rigid	5	-4
AUR62038135	09asyMt2	9	05rigid	5	-4
AUR62026375	09cos	9	05mt	5	-4
AUR62037509	09hbox	9	05asyMt1	5	-4
AUR62009959	09mt	9	05asyMt1	5	-4
AUR62015001	09mt	9	05spike	5	-4
AUR62023830	09mt	9	05spike	5	-4
AUR62033832	09mt	9	05asyMt1	5	-4
AUR62035751	09mt	9	05asyMt1	5	-4
AUR62042772	09mt	9	05spike	5	-4
AUR62020889	09spike	9	05spike	5	-4
AUR62030666	10box1	10	06asyMt1	6	-4
AUR62009999	10box1.5	10	06asyMt1	6	-4
AUR62012799	10box1.5	10	06asyMt1	6	-4
AUR62028515	10box1.5	10	06asyMt1	6	-4
AUR62034771	10box1.5	10	06asyMt1	6	-4
AUR62001718	10mt	10	06asyMt1	6	-4
AUR62008371	10mt	10	06asyMt1	6	-4
AUR62019518	10mt	10	06asyMt1	6	-4
AUR62024308	10mt	10	06asyMt1	6	-4
AUR62014186	10rigid	10	06asyMt1	6	-4
AUR62011313	11asyMt2	11	07asyMt1	7	-4
AUR62008302	11mt	11	07asyMt1	7	-4
AUR62030163	11mt	11	07asyMt1	7	-4
AUR62022220	11spike	11	07asyMt1	7	-4
AUR62034888	11spike	11	07asyMt1	7	-4
AUR62009509	12asyMt2	12	08box1.5	8	-4
AUR62017824	12asyMt2	12	08asyMt1	8	-4
AUR62024723	12asyMt2	12	08asyMt1	8	-4
AUR62043115	12box1	12	08asyMt1	8	-4
AUR62039848	12box1.5	12	08spike	8	-4
AUR62029728	12mt	12	08asyMt1	8	-4
AUR62029845	12mt	12	08asyMt1	8	-4
AUR62002946	12spike	12	08asyMt1	8	-4
AUR62033254	12spike	12	08asyMt1	8	-4
AUR62039451	12spike	12	08asyMt1	8	-4
AUR62024064	13asyMt1	13	09spike	9	-4
AUR62012829	13asyMt2	13	09spike	9	-4
AUR62024871	13asyMt2	13	09spike	9	-4
AUR62040588	13asyMt2	13	09spike	9	-4
AUR62006977	13mt	13	09spike	9	-4
AUR62026938	13mt	13	09asyMt1	9	-4
AUR62034528	13mt	13	09spike	9	-4
AUR62037261	13mt	13	09asyMt1	9	-4
AUR62011963	13rigid	13	09asyMt1	9	-4
AUR62013136	13rigid	13	09asyMt1	9	-4
AUR62042215	13rigid	13	09asyMt1	9	-4
AUR62001073	13spike	13	09spike	9	-4
AUR62003347	13spike	13	09spike	9	-4
AUR62005580	14asyMt2	14	10spike	10	-4
AUR62005909	14asyMt2	14	10spike	10	-4
AUR62007776	14asyMt2	14	10asyMt1	10	-4
AUR62018380	14asyMt2	14	10spike	10	-4
AUR62019089	14asyMt2	14	10spike	10	-4
AUR62030875	14asyMt2	14	10spike	10	-4
AUR62034626	14asyMt2	14	10spike	10	-4
AUR62035197	14asyMt2	14	10spike	10	-4
AUR62040915	14asyMt2	14	10spike	10	-4
AUR62042443	14asyMt2	14	10spike	10	-4
AUR62001892	14cos	14	10asyMt1	10	-4
AUR62018607	14cos	14	10asyMt1	10	-4
AUR62028320	14cos	14	10spike	10	-4
AUR62035384	14cos	14	10asyMt1	10	-4
AUR62000826	14mt	14	10asyMt1	10	-4
AUR62000965	14mt	14	10asyMt1	10	-4
AUR62012941	14mt	14	10spike	10	-4
AUR62015550	14mt	14	10asyMt1	10	-4
AUR62031617	14mt	14	10asyMt1	10	-4
AUR62003090	14rigid	14	10asyMt1	10	-4
AUR62003585	14rigid	14	10asyMt1	10	-4
AUR62005554	14rigid	14	10asyMt1	10	-4
AUR62007270	14rigid	14	10asyMt1	10	-4
AUR62007907	14rigid	14	10asyMt1	10	-4
AUR62033529	14rigid	14	10asyMt1	10	-4
AUR62036136	14rigid	14	10asyMt1	10	-4
AUR62037979	14rigid	14	10asyMt1	10	-4
AUR62016564	14spike	14	10mt	10	-4
AUR62037348	14spike	14	10asyMt1	10	-4
AUR62041423	14spike	14	10asyMt1	10	-4
AUR62000077	15asyMt2	15	11mt	11	-4
AUR62003241	15asyMt2	15	11rigid	11	-4
AUR62005113	15asyMt2	15	11spike	11	-4
AUR62008772	15asyMt2	15	11mt	11	-4
AUR62009860	15asyMt2	15	11spike	11	-4
AUR62015117	15asyMt2	15	11spike	11	-4
AUR62015525	15asyMt2	15	11mt	11	-4
AUR62016115	15asyMt2	15	11mt	11	-4
AUR62022473	15asyMt2	15	11asyMt1	11	-4
AUR62031093	15asyMt2	15	11mt	11	-4
AUR62031832	15asyMt2	15	11mt	11	-4
AUR62034575	15asyMt2	15	11spike	11	-4
AUR62036165	15asyMt2	15	11spike	11	-4
AUR62041450	15mt	15	11asyMt1	11	-4
AUR62019612	15rigid	15	11mt	11	-4
AUR62018370	15spike	15	11asyMt1	11	-4
AUR62035326	15spike	15	11rigid	11	-4
AUR62038368	15spike	15	11spike	11	-4
AUR62042128	15spike	15	11asyMt1	11	-4
AUR62003847	16asyMt2	16	12rigid	12	-4
AUR62005274	16asyMt2	16	12mt	12	-4
AUR62011797	16asyMt2	16	12rigid	12	-4
AUR62020058	16asyMt2	16	12box2	12	-4
AUR62023294	16asyMt2	16	12asyMt1	12	-4
AUR62034165	16asyMt2	16	12rigid	12	-4
AUR62034666	16asyMt2	16	12mt	12	-4
AUR62034775	16asyMt2	16	12spike	12	-4
AUR62035660	16asyMt2	16	12spike	12	-4
AUR62036163	16asyMt2	16	12mt	12	-4
AUR62031037	16spike	16	12asyMt1	12	-4
AUR62000183	17asyMt2	17	13box2	13	-4
AUR62006703	17asyMt2	17	13box2	13	-4
AUR62006718	17asyMt2	17	13box2	13	-4
AUR62015125	17asyMt2	17	13box1	13	-4
AUR62031431	17asyMt2	17	13box2	13	-4
AUR62036585	17mt	17	13spike	13	-4
AUR62016510	19asyMt2	19	15box2	15	-4
AUR62040882	19box1	19	15hbox	15	-4
AUR62036027	19box2	19	15box2	15	-4
AUR62003386	19hbox	19	15box2	15	-4
AUR62019083	19hbox	19	15box2	15	-4
AUR62019275	21box2	21	17box2	17	-4
AUR62016091	21rigid	21	17asyMt1	17	-4
AUR62030416	22box2	22	18asyMt2	18	-4
AUR62004633	23asyMt2	23	19asyMt1	19	-4
AUR62007358	23asyMt2	23	19asyMt1	19	-4
AUR62008341	23asyMt2	23	19spike	19	-4
AUR62014795	23asyMt2	23	19asyMt1	19	-4
AUR62016568	23asyMt2	23	19asyMt1	19	-4
AUR62017061	23asyMt2	23	19mt	19	-4
AUR62028344	23asyMt2	23	19asyMt1	19	-4
AUR62040482	23asyMt2	23	19mt	19	-4
AUR62043714	23asyMt2	23	19asyMt1	19	-4
AUR62018705	23spike	23	19spike	19	-4
AUR62021003	23spike	23	19box1	19	-4
AUR62030382	23spike	23	19spike	19	-4
AUR62039286	23spike	23	19cos	19	-4
AUR62000148	03asyMt2	3	00mt	0	-3
AUR62007216	03asyMt2	3	00asyMt1	0	-3
AUR62010327	03asyMt2	3	00mt	0	-3
AUR62012688	03asyMt2	3	00mt	0	-3
AUR62019028	03asyMt2	3	00mt	0	-3
AUR62019479	03asyMt2	3	00mt	0	-3
AUR62040649	03asyMt2	3	00mt	0	-3
AUR62041083	03asyMt2	3	00asyMt1	0	-3
AUR62039019	03spike	3	00rigid	0	-3
AUR62004541	04asyMt2	4	01mt	1	-3
AUR62022715	04asyMt2	4	01mt	1	-3
AUR62023351	04asyMt2	4	01box1	1	-3
AUR62026556	04asyMt2	4	01box1	1	-3
AUR62032866	04asyMt2	4	01mt	1	-3
AUR62033996	04asyMt2	4	01mt	1	-3
AUR62040660	04asyMt2	4	01mt	1	-3
AUR62044556	04asyMt2	4	01asyMt2	1	-3
AUR62003773	04mt	4	01asyMt1	1	-3
AUR62016850	04spike	4	01asyMt1	1	-3
AUR62022965	04spike	4	01asyMt2	1	-3
AUR62032284	04spike	4	01asyMt1	1	-3
AUR62040181	05asyMt1	5	02asyMt1	2	-3
AUR62011395	05asyMt2	5	02mt	2	-3
AUR62015730	05asyMt2	5	02box1	2	-3
AUR62018223	05asyMt2	5	02spike	2	-3
AUR62044218	05asyMt2	5	02spike	2	-3
AUR62011625	05mt	5	02asyMt1	2	-3
AUR62016664	05mt	5	02asyMt1	2	-3
AUR62004535	05spike	5	02spike	2	-3
AUR62013843	05spike	5	02spike	2	-3
AUR62022719	05spike	5	02spike	2	-3
AUR62034577	05spike	5	02spike	2	-3
AUR62003333	06asyMt2	6	03spike	3	-3
AUR62007817	06asyMt2	6	03asyMt2	3	-3
AUR62010406	06asyMt2	6	03spike	3	-3
AUR62016745	06asyMt2	6	03spike	3	-3
AUR62023071	06asyMt2	6	03spike	3	-3
AUR62024134	06asyMt2	6	03asyMt1	3	-3
AUR62024455	06asyMt2	6	03mt	3	-3
AUR62026044	06asyMt2	6	03mt	3	-3
AUR62031392	06asyMt2	6	03spike	3	-3
AUR62039934	06asyMt2	6	03spike	3	-3
AUR62007936	06mt	6	03asyMt1	3	-3
AUR62011605	06mt	6	03asyMt1	3	-3
AUR62018654	06mt	6	03asyMt1	3	-3
AUR62041225	06mt	6	03asyMt1	3	-3
AUR62007853	07asyMt2	7	04spike	4	-3
AUR62009163	07asyMt2	7	04spike	4	-3
AUR62012467	07asyMt2	7	04spike	4	-3
AUR62029721	07asyMt2	7	04asyMt1	4	-3
AUR62034439	07asyMt2	7	04spike	4	-3
AUR62039748	07asyMt2	7	04rigid	4	-3
AUR62006057	07mt	7	04asyMt1	4	-3
AUR62012557	07mt	7	04spike	4	-3
AUR62024380	07mt	7	04asyMt1	4	-3
AUR62025654	07mt	7	04asyMt1	4	-3
AUR62001578	07spike	7	04spike	4	-3
AUR62004169	07spike	7	04asyMt1	4	-3
AUR62010288	07spike	7	04asyMt1	4	-3
AUR62011495	07spike	7	04spike	4	-3
AUR62017103	07spike	7	04spike	4	-3
AUR62020204	07spike	7	04mt	4	-3
AUR62022059	07spike	7	04spike	4	-3
AUR62031593	07spike	7	04spike	4	-3
AUR62042279	07spike	7	04cos	4	-3
AUR62007354	08asyMt2	8	05asyMt1	5	-3
AUR62014641	08asyMt2	8	05spike	5	-3
AUR62032790	08asyMt2	8	05hbox	5	-3
AUR62000439	08mt	8	05asyMt1	5	-3
AUR62002145	08mt	8	05spike	5	-3
AUR62011345	08mt	8	05spike	5	-3
AUR62012951	08mt	8	05spike	5	-3
AUR62013058	08mt	8	05asyMt1	5	-3
AUR62018126	08mt	8	05asyMt1	5	-3
AUR62023923	08mt	8	05spike	5	-3
AUR62024573	08mt	8	05asyMt1	5	-3
AUR62038006	08mt	8	05spike	5	-3
AUR62038317	08mt	8	05spike	5	-3
AUR62038548	08mt	8	05spike	5	-3
AUR62038557	08mt	8	05spike	5	-3
AUR62043780	08mt	8	05spike	5	-3
AUR62022777	08rigid	8	05rigid	5	-3
AUR62037177	08rigid	8	05asyMt1	5	-3
AUR62003149	08spike	8	05spike	5	-3
AUR62006784	08spike	8	05spike	5	-3
AUR62017548	08spike	8	05spike	5	-3
AUR62025944	08spike	8	05spike	5	-3
AUR62038272	08spike	8	05box1.5	5	-3
AUR62043140	08spike	8	05spike	5	-3
AUR62043781	08spike	8	05spike	5	-3
AUR62044374	08spike	8	05spike	5	-3
AUR62024330	09asyMt2	9	06rigid	6	-3
AUR62020056	09box1	9	06asyMt1	6	-3
AUR62010329	09box1.5	9	06asyMt1	6	-3
AUR62023228	09box1.5	9	06asyMt1	6	-3
AUR62018527	09mt	9	06asyMt2	6	-3
AUR62020892	09mt	9	06spike	6	-3
AUR62029120	09mt	9	06mt	6	-3
AUR62018599	09rigid	9	06asyMt1	6	-3
AUR62034149	09rigid	9	06asyMt1	6	-3
AUR62039361	09spike	9	06spike	6	-3
AUR62042812	09spike	9	06spike	6	-3
AUR62014948	10box1	10	07asyMt1	7	-3
AUR62028615	10box1.5	10	07asyMt1	7	-3
AUR62039654	10box1.5	10	07asyMt1	7	-3
AUR62005386	10cos	10	07asyMt1	7	-3
AUR62017156	10cos	10	07asyMt1	7	-3
AUR62022094	10cos	10	07asyMt1	7	-3
AUR62001839	10mt	10	07asyMt1	7	-3
AUR62007520	10mt	10	07asyMt1	7	-3
AUR62021750	10mt	10	07asyMt1	7	-3
AUR62037295	10mt	10	07asyMt1	7	-3
AUR62003937	11asyMt1	11	08spike	8	-3
AUR62018923	11asyMt1	11	08asyMt1	8	-3
AUR62027768	11asyMt1	11	08spike	8	-3
AUR62015079	11asyMt2	11	08rigid	8	-3
AUR62015628	11asyMt2	11	08spike	8	-3
AUR62022221	11box1	11	08asyMt1	8	-3
AUR62029639	11box1	11	08asyMt1	8	-3
AUR62035355	11box1	11	08asyMt1	8	-3
AUR62007367	11box1.5	11	08asyMt1	8	-3
AUR62006354	11cos	11	08asyMt1	8	-3
AUR62024436	11cos	11	08asyMt1	8	-3
AUR62026088	11cos	11	08asyMt1	8	-3
AUR62009486	11mt	11	08asyMt1	8	-3
AUR62015369	11mt	11	08mt	8	-3
AUR62018506	11mt	11	08asyMt1	8	-3
AUR62024863	11mt	11	08asyMt1	8	-3
AUR62031592	11mt	11	08asyMt1	8	-3
AUR62035054	11mt	11	08asyMt1	8	-3
AUR62011250	11rigid	11	08asyMt1	8	-3
AUR62020088	12asyMt1	12	09spike	9	-3
AUR62002231	12asyMt2	12	09asyMt1	9	-3
AUR62035601	12asyMt2	12	09spike	9	-3
AUR62000216	12box1	12	09asyMt1	9	-3
AUR62043049	12box1	12	09asyMt1	9	-3
AUR62014291	12box1.5	12	09asyMt1	9	-3
AUR62033152	12box1.5	12	09asyMt1	9	-3
AUR62009201	12cos	12	09asyMt1	9	-3
AUR62011658	12cos	12	09asyMt1	9	-3
AUR62016090	12cos	12	09asyMt1	9	-3
AUR62022242	12cos	12	09asyMt1	9	-3
AUR62027202	12cos	12	09asyMt1	9	-3
AUR62029195	12cos	12	09asyMt1	9	-3
AUR62036106	12cos	12	09asyMt1	9	-3
AUR62042861	12cos	12	09asyMt1	9	-3
AUR62000615	12mt	12	09asyMt1	9	-3
AUR62000763	12mt	12	09asyMt1	9	-3
AUR62031064	12mt	12	09asyMt1	9	-3
AUR62038673	12mt	12	09spike	9	-3
AUR62038884	12mt	12	09spike	9	-3
AUR62015076	12spike	12	09asyMt1	9	-3
AUR62017010	12spike	12	09spike	9	-3
AUR62033006	12spike	12	09spike	9	-3
AUR62039001	12spike	12	09asyMt1	9	-3
AUR62005145	13asyMt2	13	10spike	10	-3
AUR62015938	13asyMt2	13	10spike	10	-3
AUR62019814	13asyMt2	13	10spike	10	-3
AUR62029422	13asyMt2	13	10spike	10	-3
AUR62043316	13asyMt2	13	10spike	10	-3
AUR62001249	13cos	13	10asyMt1	10	-3
AUR62001368	13cos	13	10asyMt1	10	-3
AUR62019837	13hbox	13	10asyMt1	10	-3
AUR62000641	13mt	13	10asyMt1	10	-3
AUR62006447	13mt	13	10spike	10	-3
AUR62011391	13mt	13	10mt	10	-3
AUR62013310	13mt	13	10asyMt1	10	-3
AUR62019461	13mt	13	10asyMt1	10	-3
AUR62019761	13mt	13	10asyMt1	10	-3
AUR62020692	13mt	13	10asyMt1	10	-3
AUR62024273	13mt	13	10rigid	10	-3
AUR62026953	13mt	13	10asyMt1	10	-3
AUR62031249	13mt	13	10asyMt1	10	-3
AUR62035570	13mt	13	10asyMt1	10	-3
AUR62037713	13mt	13	10spike	10	-3
AUR62038860	13mt	13	10asyMt1	10	-3
AUR62039700	13mt	13	10asyMt1	10	-3
AUR62000045	13rigid	13	10asyMt1	10	-3
AUR62005570	13rigid	13	10asyMt1	10	-3
AUR62010897	13rigid	13	10asyMt1	10	-3
AUR62011944	13rigid	13	10asyMt1	10	-3
AUR62018840	13rigid	13	10asyMt1	10	-3
AUR62024075	13rigid	13	10asyMt1	10	-3
AUR62024076	13rigid	13	10asyMt1	10	-3
AUR62025467	13rigid	13	10asyMt1	10	-3
AUR62027987	13rigid	13	10asyMt1	10	-3
AUR62034061	13rigid	13	10asyMt1	10	-3
AUR62038374	13rigid	13	10asyMt1	10	-3
AUR62000233	13spike	13	10asyMt1	10	-3
AUR62005121	13spike	13	10spike	10	-3
AUR62009124	13spike	13	10spike	10	-3
AUR62009398	13spike	13	10spike	10	-3
AUR62010646	13spike	13	10spike	10	-3
AUR62012682	13spike	13	10spike	10	-3
AUR62023080	13spike	13	10spike	10	-3
AUR62024340	13spike	13	10spike	10	-3
AUR62029238	13spike	13	10asyMt1	10	-3
AUR62030534	13spike	13	10spike	10	-3
AUR62030761	13spike	13	10spike	10	-3
AUR62036858	13spike	13	10spike	10	-3
AUR62039360	13spike	13	10spike	10	-3
AUR62042424	13spike	13	10spike	10	-3
AUR62004263	14asyMt1	14	11asyMt1	11	-3
AUR62012344	14asyMt1	14	11mt	11	-3
AUR62041204	14asyMt1	14	11spike	11	-3
AUR62000182	14asyMt2	14	11mt	11	-3
AUR62007532	14asyMt2	14	11asyMt1	11	-3
AUR62010069	14asyMt2	14	11spike	11	-3
AUR62012870	14asyMt2	14	11rigid	11	-3
AUR62016399	14asyMt2	14	11mt	11	-3
AUR62021106	14asyMt2	14	11rigid	11	-3
AUR62026483	14asyMt2	14	11spike	11	-3
AUR62029851	14asyMt2	14	11spike	11	-3
AUR62039818	14asyMt2	14	11asyMt1	11	-3
AUR62004214	14mt	14	11asyMt1	11	-3
AUR62023548	14mt	14	11asyMt1	11	-3
AUR62029202	14mt	14	11asyMt1	11	-3
AUR62041861	14mt	14	11asyMt1	11	-3
AUR62041862	14mt	14	11asyMt1	11	-3
AUR62015155	14rigid	14	11spike	11	-3
AUR62018729	14rigid	14	11spike	11	-3
AUR62026609	14rigid	14	11spike	11	-3
AUR62010162	14spike	14	11spike	11	-3
AUR62011693	14spike	14	11asyMt1	11	-3
AUR62011768	14spike	14	11spike	11	-3
AUR62011769	14spike	14	11spike	11	-3
AUR62015206	14spike	14	11spike	11	-3
AUR62016868	14spike	14	11spike	11	-3
AUR62017334	14spike	14	11box1.5	11	-3
AUR62020561	14spike	14	11spike	11	-3
AUR62023248	14spike	14	11asyMt1	11	-3
AUR62027128	14spike	14	11spike	11	-3
AUR62030648	14spike	14	11spike	11	-3
AUR62030659	14spike	14	11spike	11	-3
AUR62031732	14spike	14	11spike	11	-3
AUR62035726	14spike	14	11spike	11	-3
AUR62036415	14spike	14	11spike	11	-3
AUR62043680	14spike	14	11spike	11	-3
AUR62001526	15asyMt2	15	12rigid	12	-3
AUR62002068	15asyMt2	15	12rigid	12	-3
AUR62003103	15asyMt2	15	12rigid	12	-3
AUR62015252	15asyMt2	15	12rigid	12	-3
AUR62017263	15asyMt2	15	12spike	12	-3
AUR62028181	15asyMt2	15	12rigid	12	-3
AUR62036306	15asyMt2	15	12box2	12	-3
AUR62036845	15mt	15	12asyMt1	12	-3
AUR62016661	16asyMt2	16	13rigid	13	-3
AUR62020087	16asyMt2	16	13box2	13	-3
AUR62035784	16asyMt2	16	13hbox	13	-3
AUR62037393	16asyMt2	16	13hbox	13	-3
AUR62034139	16mt	16	13asyMt1	13	-3
AUR62041069	16spike	16	13box2	13	-3
AUR62041870	16spike	16	13box2	13	-3
AUR62002771	17asyMt2	17	14box2	14	-3
AUR62003246	17asyMt2	17	14hbox	14	-3
AUR62007927	17asyMt2	17	14box2	14	-3
AUR62014052	17asyMt2	17	14box2	14	-3
AUR62015164	17asyMt2	17	14box1.5	14	-3
AUR62016216	17asyMt2	17	14box2	14	-3
AUR62024644	17asyMt2	17	14box2	14	-3
AUR62026163	17asyMt2	17	14box1.5	14	-3
AUR62027401	17asyMt2	17	14box2	14	-3
AUR62037684	17asyMt2	17	14hbox	14	-3
AUR62041298	17asyMt2	17	14box2	14	-3
AUR62044056	17asyMt2	17	14box2	14	-3
AUR62008872	17box1.5	17	14box2	14	-3
AUR62017792	17mt	17	14box2	14	-3
AUR62002755	17rigid	17	14box2	14	-3
AUR62012902	17spike	17	14box2	14	-3
AUR62025252	17spike	17	14box2	14	-3
AUR62029102	17spike	17	14box2	14	-3
AUR62042851	17spike	17	14asyMt1	14	-3
AUR62018556	18asyMt2	18	15box1.5	15	-3
AUR62036210	18box1.5	18	15box2	15	-3
AUR62006581	19box1.5	19	16box2	16	-3
AUR62026850	19box1.5	19	16hbox	16	-3
AUR62002840	19box2	19	16rigid	16	-3
AUR62028869	19box2	19	16hbox	16	-3
AUR62043078	19box2	19	16box1.5	16	-3
AUR62005018	19rigid	19	16asyMt1	16	-3
AUR62005987	20box2	20	17rigid	17	-3
AUR62017428	20box2	20	17box1	17	-3
AUR62017591	20box2	20	17asyMt1	17	-3
AUR62029027	20box2	20	17box1.5	17	-3
AUR62000404	20rigid	20	17spike	17	-3
AUR62022527	22rigid	22	19asyMt1	19	-3
AUR62009331	22spike	22	19asyMt1	19	-3
AUR62002510	23asyMt2	23	20spike	20	-3
AUR62010000	23asyMt2	23	20mt	20	-3
AUR62010875	23asyMt2	23	20mt	20	-3
AUR62011006	23asyMt2	23	20spike	20	-3
AUR62014569	23asyMt2	23	20asyMt1	20	-3
AUR62016433	23asyMt2	23	20spike	20	-3
AUR62017927	23asyMt2	23	20mt	20	-3
AUR62018395	23asyMt2	23	20spike	20	-3
AUR62019161	23asyMt2	23	20asyMt1	20	-3
AUR62021652	23asyMt2	23	20spike	20	-3
AUR62024502	23asyMt2	23	20asyMt1	20	-3
AUR62030269	23asyMt2	23	20asyMt2	20	-3
AUR62031374	23asyMt2	23	20spike	20	-3
AUR62032151	23asyMt2	23	20asyMt1	20	-3
AUR62038042	23asyMt2	23	20spike	20	-3
AUR62040656	23asyMt2	23	20mt	20	-3
AUR62042109	23asyMt2	23	20spike	20	-3
AUR62010145	23box1.5	23	20box1.5	20	-3
AUR62012136	23cos	23	20mt	20	-3
AUR62022078	23cos	23	20mt	20	-3
AUR62015898	23rigid	23	20asyMt1	20	-3
AUR62006819	23spike	23	20asyMt2	20	-3
AUR62008205	23spike	23	20rigid	20	-3
AUR62014826	23spike	23	20asyMt1	20	-3
AUR62017021	23spike	23	20asyMt1	20	-3
AUR62018438	23spike	23	20spike	20	-3
AUR62018809	23spike	23	20asyMt1	20	-3
AUR62020594	23spike	23	20asyMt2	20	-3
AUR62026153	23spike	23	20asyMt2	20	-3
AUR62026471	23spike	23	20asyMt1	20	-3
AUR62027506	23spike	23	20spike	20	-3
AUR62029622	23spike	23	20spike	20	-3
AUR62031358	23spike	23	20mt	20	-3
AUR62004385	02asyMt2	2	00mt	0	-2
AUR62004404	02asyMt2	2	00mt	0	-2
AUR62009032	02asyMt2	2	00box1	0	-2
AUR62012794	02asyMt2	2	00mt	0	-2
AUR62016276	02asyMt2	2	00mt	0	-2
AUR62016840	02asyMt2	2	00spike	0	-2
AUR62018409	02asyMt2	2	00mt	0	-2
AUR62019395	02asyMt2	2	00spike	0	-2
AUR62021176	02asyMt2	2	00asyMt1	0	-2
AUR62022610	02asyMt2	2	00mt	0	-2
AUR62032225	02asyMt2	2	00asyMt1	0	-2
AUR62011085	02spike	2	00mt	0	-2
AUR62029282	02spike	2	00mt	0	-2
AUR62033467	02spike	2	00mt	0	-2
AUR62019932	03asyMt1	3	01asyMt1	1	-2
AUR62000744	03asyMt2	3	01mt	1	-2
AUR62003075	03asyMt2	3	01box1	1	-2
AUR62004585	03asyMt2	3	01rigid	1	-2
AUR62004664	03asyMt2	3	01mt	1	-2
AUR62009751	03asyMt2	3	01box1.5	1	-2
AUR62010015	03asyMt2	3	01cos	1	-2
AUR62010016	03asyMt2	3	01cos	1	-2
AUR62011934	03asyMt2	3	01mt	1	-2
AUR62013005	03asyMt2	3	01cos	1	-2
AUR62013364	03asyMt2	3	01mt	1	-2
AUR62015970	03asyMt2	3	01mt	1	-2
AUR62019329	03asyMt2	3	01cos	1	-2
AUR62020302	03asyMt2	3	01mt	1	-2
AUR62021361	03asyMt2	3	01mt	1	-2
AUR62022109	03asyMt2	3	01spike	1	-2
AUR62022663	03asyMt2	3	01box1	1	-2
AUR62022724	03asyMt2	3	01asyMt2	1	-2
AUR62023172	03asyMt2	3	01spike	1	-2
AUR62027280	03asyMt2	3	01mt	1	-2
AUR62027865	03asyMt2	3	01asyMt2	1	-2
AUR62028220	03asyMt2	3	01box1	1	-2
AUR62030386	03asyMt2	3	01mt	1	-2
AUR62030574	03asyMt2	3	01asyMt2	1	-2
AUR62036229	03asyMt2	3	01mt	1	-2
AUR62037750	03asyMt2	3	01spike	1	-2
AUR62037733	03rigid	3	01mt	1	-2
AUR62026374	03spike	3	01mt	1	-2
AUR62034166	03spike	3	01asyMt1	1	-2
AUR62034255	03spike	3	01asyMt1	1	-2
AUR62003737	04asyMt2	4	02asyMt1	2	-2
AUR62004275	04asyMt2	4	02box1	2	-2
AUR62007306	04asyMt2	4	02spike	2	-2
AUR62009035	04asyMt2	4	02spike	2	-2
AUR62011606	04asyMt2	4	02box1	2	-2
AUR62013459	04asyMt2	4	02mt	2	-2
AUR62017722	04asyMt2	4	02spike	2	-2
AUR62022243	04asyMt2	4	02spike	2	-2
AUR62023448	04asyMt2	4	02asyMt2	2	-2
AUR62027844	04asyMt2	4	02spike	2	-2
AUR62029066	04asyMt2	4	02spike	2	-2
AUR62014337	04cos	4	02asyMt1	2	-2
AUR62001164	04mt	4	02spike	2	-2
AUR62022158	04mt	4	02spike	2	-2
AUR62028216	04mt	4	02asyMt1	2	-2
AUR62036905	04mt	4	02asyMt1	2	-2
AUR62011571	04spike	4	02spike	2	-2
AUR62014970	04spike	4	02asyMt1	2	-2
AUR62016388	04spike	4	02spike	2	-2
AUR62028302	04spike	4	02spike	2	-2
AUR62016765	05asyMt1	5	03asyMt1	3	-2
AUR62002943	05asyMt2	5	03asyMt2	3	-2
AUR62007149	05asyMt2	5	03spike	3	-2
AUR62009389	05asyMt2	5	03asyMt2	3	-2
AUR62022637	05asyMt2	5	03spike	3	-2
AUR62029670	05asyMt2	5	03spike	3	-2
AUR62036435	05asyMt2	5	03rigid	3	-2
AUR62039712	05asyMt2	5	03spike	3	-2
AUR62013075	05box1	5	03asyMt1	3	-2
AUR62005524	05mt	5	03spike	3	-2
AUR62005568	05mt	5	03asyMt1	3	-2
AUR62009473	05mt	5	03asyMt1	3	-2
AUR62013952	05mt	5	03spike	3	-2
AUR62015348	05mt	5	03spike	3	-2
AUR62016049	05mt	5	03spike	3	-2
AUR62025041	05mt	5	03asyMt1	3	-2
AUR62027489	05mt	5	03asyMt1	3	-2
AUR62034226	05mt	5	03mt	3	-2
AUR62016310	05spike	5	03spike	3	-2
AUR62034547	05spike	5	03spike	3	-2
AUR62036220	05spike	5	03asyMt1	3	-2
AUR62036762	05spike	5	03spike	3	-2
AUR62039247	05spike	5	03box1.5	3	-2
AUR62001228	06asyMt2	6	04mt	4	-2
AUR62005619	06asyMt2	6	04asyMt1	4	-2
AUR62006382	06asyMt2	6	04spike	4	-2
AUR62007335	06asyMt2	6	04rigid	4	-2
AUR62017073	06asyMt2	6	04mt	4	-2
AUR62021957	06asyMt2	6	04asyMt1	4	-2
AUR62028971	06asyMt2	6	04mt	4	-2
AUR62011875	06hbox	6	04asyMt1	4	-2
AUR62034844	06mt	6	04spike	4	-2
AUR62035572	06mt	6	04asyMt1	4	-2
AUR62038010	06mt	6	04asyMt1	4	-2
AUR62001183	06spike	6	04asyMt1	4	-2
AUR62010340	06spike	6	04box1.5	4	-2
AUR62010924	06spike	6	04mt	4	-2
AUR62016806	06spike	6	04asyMt1	4	-2
AUR62017956	06spike	6	04asyMt1	4	-2
AUR62021867	06spike	6	04spike	4	-2
AUR62033148	06spike	6	04spike	4	-2
AUR62037455	06spike	6	04asyMt2	4	-2
AUR62006861	07asyMt1	7	05spike	5	-2
AUR62009970	07asyMt1	7	05spike	5	-2
AUR62012451	07asyMt1	7	05spike	5	-2
AUR62025800	07asyMt1	7	05spike	5	-2
AUR62005594	07asyMt2	7	05rigid	5	-2
AUR62008744	07asyMt2	7	05box1.5	5	-2
AUR62013146	07asyMt2	7	05mt	5	-2
AUR62018089	07asyMt2	7	05mt	5	-2
AUR62022770	07asyMt2	7	05spike	5	-2
AUR62000341	07mt	7	05asyMt1	5	-2
AUR62001795	07mt	7	05spike	5	-2
AUR62001972	07mt	7	05spike	5	-2
AUR62008713	07mt	7	05box2	5	-2
AUR62010264	07mt	7	05asyMt1	5	-2
AUR62011344	07mt	7	05spike	5	-2
AUR62011347	07mt	7	05asyMt1	5	-2
AUR62012963	07mt	7	05mt	5	-2
AUR62017551	07mt	7	05asyMt1	5	-2
AUR62020871	07mt	7	05mt	5	-2
AUR62023010	07mt	7	05mt	5	-2
AUR62026030	07mt	7	05spike	5	-2
AUR62032096	07mt	7	05spike	5	-2
AUR62033900	07mt	7	05asyMt1	5	-2
AUR62039944	07mt	7	05asyMt1	5	-2
AUR62041729	07mt	7	05asyMt1	5	-2
AUR62041904	07mt	7	05asyMt1	5	-2
AUR62043998	07mt	7	05spike	5	-2
AUR62001184	07spike	7	05rigid	5	-2
AUR62004832	07spike	7	05spike	5	-2
AUR62008690	07spike	7	05spike	5	-2
AUR62009996	07spike	7	05spike	5	-2
AUR62011752	07spike	7	05spike	5	-2
AUR62013836	07spike	7	05spike	5	-2
AUR62021824	07spike	7	05mt	5	-2
AUR62022717	07spike	7	05spike	5	-2
AUR62023129	07spike	7	05spike	5	-2
AUR62030562	07spike	7	05spike	5	-2
AUR62036769	07spike	7	05spike	5	-2
AUR62003822	08asyMt1	8	06spike	6	-2
AUR62015598	08asyMt2	8	06mt	6	-2
AUR62021934	08asyMt2	8	06mt	6	-2
AUR62041421	08asyMt2	8	06cos	6	-2
AUR62018363	08box1	8	06asyMt1	6	-2
AUR62003800	08hbox	8	06asyMt1	6	-2
AUR62004615	08hbox	8	06asyMt1	6	-2
AUR62024625	08hbox	8	06asyMt1	6	-2
AUR62007342	08mt	8	06asyMt1	6	-2
AUR62016962	08mt	8	06asyMt1	6	-2
AUR62020589	08mt	8	06spike	6	-2
AUR62041471	08mt	8	06asyMt1	6	-2
AUR62023930	08rigid	8	06asyMt1	6	-2
AUR62024342	08spike	8	06asyMt1	6	-2
AUR62024596	08spike	8	06mt	6	-2
AUR62029229	08spike	8	06box1.5	6	-2
AUR62030771	08spike	8	06mt	6	-2
AUR62038187	08spike	8	06asyMt1	6	-2
AUR62004604	09asyMt1	9	07asyMt1	7	-2
AUR62014491	09asyMt2	9	07asyMt1	7	-2
AUR62021663	09asyMt2	9	07mt	7	-2
AUR62036286	09asyMt2	9	07hbox	7	-2
AUR62040205	09asyMt2	9	07mt	7	-2
AUR62038436	09box1.5	9	07asyMt1	7	-2
AUR62012672	09cos	9	07asyMt1	7	-2
AUR62006953	09mt	9	07asyMt1	7	-2
AUR62011044	09mt	9	07asyMt1	7	-2
AUR62038425	09mt	9	07asyMt1	7	-2
AUR62039773	09mt	9	07asyMt1	7	-2
AUR62038083	09rigid	9	07asyMt1	7	-2
AUR62011371	09spike	9	07asyMt1	7	-2
AUR62013306	09spike	9	07asyMt1	7	-2
AUR62018548	09spike	9	07asyMt1	7	-2
AUR62030521	09spike	9	07mt	7	-2
AUR62035853	09spike	9	07asyMt1	7	-2
AUR62001596	10asyMt2	10	08mt	8	-2
AUR62009661	10box1	10	08mt	8	-2
AUR62013516	10box1	10	08asyMt1	8	-2
AUR62002959	10box1.5	10	08asyMt1	8	-2
AUR62004879	10box1.5	10	08asyMt1	8	-2
AUR62009385	10box1.5	10	08asyMt1	8	-2
AUR62025748	10box1.5	10	08asyMt1	8	-2
AUR62012533	10cos	10	08asyMt1	8	-2
AUR62015755	10cos	10	08asyMt1	8	-2
AUR62012327	10hbox	10	08asyMt1	8	-2
AUR62038720	10hbox	10	08asyMt1	8	-2
AUR62011424	10mt	10	08asyMt1	8	-2
AUR62038099	10mt	10	08asyMt1	8	-2
AUR62009810	10rigid	10	08asyMt1	8	-2
AUR62020191	10rigid	10	08asyMt1	8	-2
AUR62022133	10rigid	10	08asyMt1	8	-2
AUR62027153	10rigid	10	08asyMt1	8	-2
AUR62027422	10rigid	10	08box1.5	8	-2
AUR62023802	10spike	10	08spike	8	-2
AUR62024341	10spike	10	08asyMt1	8	-2
AUR62024646	10spike	10	08asyMt1	8	-2
AUR62034612	10spike	10	08spike	8	-2
AUR62001067	11asyMt1	11	09asyMt1	9	-2
AUR62014065	11asyMt1	11	09asyMt1	9	-2
AUR62016990	11asyMt1	11	09asyMt1	9	-2
AUR62038832	11asyMt1	11	09asyMt1	9	-2
AUR62000460	11box1	11	09asyMt1	9	-2
AUR62008327	11box1	11	09asyMt1	9	-2
AUR62022165	11box1	11	09asyMt1	9	-2
AUR62025028	11box1	11	09asyMt1	9	-2
AUR62015290	11box1.5	11	09asyMt1	9	-2
AUR62018801	11box1.5	11	09asyMt1	9	-2
AUR62026028	11box1.5	11	09asyMt1	9	-2
AUR62033943	11box1.5	11	09asyMt1	9	-2
AUR62042747	11box1.5	11	09asyMt1	9	-2
AUR62042155	11box2	11	09spike	9	-2
AUR62008121	11cos	11	09asyMt1	9	-2
AUR62009335	11cos	11	09asyMt1	9	-2
AUR62010367	11cos	11	09asyMt1	9	-2
AUR62021249	11cos	11	09asyMt1	9	-2
AUR62026924	11cos	11	09asyMt1	9	-2
AUR62026957	11cos	11	09asyMt1	9	-2
AUR62027091	11cos	11	09asyMt1	9	-2
AUR62028384	11cos	11	09asyMt1	9	-2
AUR62032276	11cos	11	09asyMt1	9	-2
AUR62008078	11hbox	11	09asyMt1	9	-2
AUR62002639	11mt	11	09asyMt1	9	-2
AUR62005023	11mt	11	09asyMt1	9	-2
AUR62008521	11mt	11	09asyMt1	9	-2
AUR62011337	11mt	11	09asyMt1	9	-2
AUR62015829	11mt	11	09asyMt1	9	-2
AUR62016138	11mt	11	09asyMt1	9	-2
AUR62020068	11mt	11	09mt	9	-2
AUR62020238	11mt	11	09asyMt1	9	-2
AUR62020385	11mt	11	09spike	9	-2
AUR62020691	11mt	11	09asyMt1	9	-2
AUR62025180	11mt	11	09asyMt1	9	-2
AUR62030340	11mt	11	09asyMt1	9	-2
AUR62034281	11mt	11	09asyMt1	9	-2
AUR62034587	11mt	11	09asyMt1	9	-2
AUR62036244	11mt	11	09asyMt1	9	-2
AUR62037586	11mt	11	09mt	9	-2
AUR62041803	11mt	11	09spike	9	-2
AUR62044451	11mt	11	09asyMt1	9	-2
AUR62007821	11rigid	11	09asyMt1	9	-2
AUR62008161	11rigid	11	09asyMt1	9	-2
AUR62015670	11rigid	11	09asyMt1	9	-2
AUR62024553	11rigid	11	09asyMt1	9	-2
AUR62025732	11rigid	11	09asyMt1	9	-2
AUR62041721	11rigid	11	09asyMt1	9	-2
AUR62043415	11rigid	11	09asyMt1	9	-2
AUR62003377	11spike	11	09spike	9	-2
AUR62011410	11spike	11	09asyMt1	9	-2
AUR62021828	11spike	11	09spike	9	-2
AUR62022988	11spike	11	09mt	9	-2
AUR62024052	11spike	11	09spike	9	-2
AUR62024418	11spike	11	09asyMt1	9	-2
AUR62031968	11spike	11	09asyMt1	9	-2
AUR62041838	11spike	11	09spike	9	-2
AUR62042770	11spike	11	09spike	9	-2
AUR62015721	12asyMt1	12	10spike	10	-2
AUR62003934	12asyMt2	12	10spike	10	-2
AUR62015796	12asyMt2	12	10spike	10	-2
AUR62028156	12asyMt2	12	10spike	10	-2
AUR62035009	12asyMt2	12	10spike	10	-2
AUR62010266	12box1	12	10asyMt1	10	-2
AUR62013149	12box1	12	10spike	10	-2
AUR62020742	12box1	12	10box1	10	-2
AUR62031053	12box1	12	10box1	10	-2
AUR62031069	12box1	12	10asyMt1	10	-2
AUR62035199	12box1	12	10spike	10	-2
AUR62000349	12box1.5	12	10asyMt1	10	-2
AUR62001384	12box1.5	12	10asyMt1	10	-2
AUR62039707	12box1.5	12	10asyMt1	10	-2
AUR62001034	12cos	12	10asyMt1	10	-2
AUR62001690	12cos	12	10asyMt1	10	-2
AUR62014427	12cos	12	10asyMt1	10	-2
AUR62021430	12cos	12	10asyMt1	10	-2
AUR62023623	12cos	12	10asyMt1	10	-2
AUR62024132	12cos	12	10asyMt1	10	-2
AUR62025470	12cos	12	10asyMt1	10	-2
AUR62029015	12cos	12	10asyMt1	10	-2
AUR62033018	12cos	12	10asyMt1	10	-2
AUR62033061	12cos	12	10asyMt1	10	-2
AUR62037511	12cos	12	10asyMt1	10	-2
AUR62037900	12cos	12	10asyMt1	10	-2
AUR62040119	12cos	12	10asyMt1	10	-2
AUR62038446	12hbox	12	10asyMt1	10	-2
AUR62000223	12mt	12	10asyMt1	10	-2
AUR62000624	12mt	12	10mt	10	-2
AUR62001260	12mt	12	10asyMt1	10	-2
AUR62002189	12mt	12	10spike	10	-2
AUR62003233	12mt	12	10asyMt1	10	-2
AUR62003376	12mt	12	10asyMt1	10	-2
AUR62003710	12mt	12	10asyMt1	10	-2
AUR62005387	12mt	12	10asyMt1	10	-2
AUR62005915	12mt	12	10spike	10	-2
AUR62006807	12mt	12	10spike	10	-2
AUR62006996	12mt	12	10asyMt1	10	-2
AUR62008737	12mt	12	10spike	10	-2
AUR62009075	12mt	12	10asyMt1	10	-2
AUR62009263	12mt	12	10asyMt1	10	-2
AUR62012165	12mt	12	10spike	10	-2
AUR62012312	12mt	12	10asyMt1	10	-2
AUR62016408	12mt	12	10spike	10	-2
AUR62016784	12mt	12	10asyMt1	10	-2
AUR62017017	12mt	12	10asyMt1	10	-2
AUR62017367	12mt	12	10spike	10	-2
AUR62017898	12mt	12	10asyMt1	10	-2
AUR62018516	12mt	12	10spike	10	-2
AUR62019293	12mt	12	10asyMt1	10	-2
AUR62020390	12mt	12	10asyMt1	10	-2
AUR62021770	12mt	12	10asyMt1	10	-2
AUR62022802	12mt	12	10spike	10	-2
AUR62022813	12mt	12	10spike	10	-2
AUR62023780	12mt	12	10spike	10	-2
AUR62025972	12mt	12	10spike	10	-2
AUR62026057	12mt	12	10asyMt1	10	-2
AUR62028353	12mt	12	10asyMt1	10	-2
AUR62028372	12mt	12	10box2	10	-2
AUR62029454	12mt	12	10asyMt1	10	-2
AUR62032191	12mt	12	10asyMt1	10	-2
AUR62034678	12mt	12	10spike	10	-2
AUR62039584	12mt	12	10asyMt1	10	-2
AUR62040394	12mt	12	10spike	10	-2
AUR62040671	12mt	12	10spike	10	-2
AUR62007166	12rigid	12	10asyMt1	10	-2
AUR62021838	12rigid	12	10asyMt1	10	-2
AUR62022162	12rigid	12	10asyMt1	10	-2
AUR62022725	12rigid	12	10asyMt1	10	-2
AUR62029850	12rigid	12	10asyMt1	10	-2
AUR62030165	12rigid	12	10asyMt1	10	-2
AUR62044298	12rigid	12	10spike	10	-2
AUR62000829	12spike	12	10spike	10	-2
AUR62001589	12spike	12	10spike	10	-2
AUR62003369	12spike	12	10spike	10	-2
AUR62004337	12spike	12	10mt	10	-2
AUR62004957	12spike	12	10spike	10	-2
AUR62005512	12spike	12	10spike	10	-2
AUR62006025	12spike	12	10spike	10	-2
AUR62009215	12spike	12	10spike	10	-2
AUR62012111	12spike	12	10spike	10	-2
AUR62012585	12spike	12	10spike	10	-2
AUR62014040	12spike	12	10spike	10	-2
AUR62014672	12spike	12	10asyMt1	10	-2
AUR62014958	12spike	12	10spike	10	-2
AUR62017269	12spike	12	10spike	10	-2
AUR62017948	12spike	12	10spike	10	-2
AUR62018170	12spike	12	10spike	10	-2
AUR62024150	12spike	12	10spike	10	-2
AUR62024230	12spike	12	10asyMt1	10	-2
AUR62024805	12spike	12	10spike	10	-2
AUR62025500	12spike	12	10spike	10	-2
AUR62029453	12spike	12	10spike	10	-2
AUR62029464	12spike	12	10spike	10	-2
AUR62029489	12spike	12	10spike	10	-2
AUR62030282	12spike	12	10spike	10	-2
AUR62031441	12spike	12	10asyMt1	10	-2
AUR62032341	12spike	12	10spike	10	-2
AUR62032415	12spike	12	10spike	10	-2
AUR62038975	12spike	12	10spike	10	-2
AUR62040799	12spike	12	10spike	10	-2
AUR62003044	13asyMt1	13	11asyMt1	11	-2
AUR62022081	13asyMt1	13	11spike	11	-2
AUR62031930	13asyMt1	13	11asyMt1	11	-2
AUR62032091	13box2	13	11asyMt1	11	-2
AUR62017215	13cos	13	11asyMt1	11	-2
AUR62034263	13hbox	13	11mt	11	-2
AUR62014851	13mt	13	11spike	11	-2
AUR62014947	13mt	13	11spike	11	-2
AUR62017046	13mt	13	11spike	11	-2
AUR62019891	13mt	13	11rigid	11	-2
AUR62025951	13mt	13	11asyMt1	11	-2
AUR62030512	13mt	13	11spike	11	-2
AUR62036915	13mt	13	11spike	11	-2
AUR62012709	13rigid	13	11mt	11	-2
AUR62015271	13rigid	13	11asyMt1	11	-2
AUR62017609	13rigid	13	11mt	11	-2
AUR62024160	13rigid	13	11asyMt1	11	-2
AUR62027642	13rigid	13	11asyMt1	11	-2
AUR62002395	13spike	13	11spike	11	-2
AUR62010621	13spike	13	11spike	11	-2
AUR62019040	13spike	13	11mt	11	-2
AUR62020000	13spike	13	11spike	11	-2
AUR62021768	13spike	13	11spike	11	-2
AUR62022492	13spike	13	11spike	11	-2
AUR62031345	13spike	13	11spike	11	-2
AUR62023798	14asyMt1	14	12box1.5	12	-2
AUR62010622	14asyMt2	14	12spike	12	-2
AUR62035381	14asyMt2	14	12asyMt1	12	-2
AUR62017391	14cos	14	12spike	12	-2
AUR62007638	14mt	14	12asyMt1	12	-2
AUR62016207	14rigid	14	12rigid	12	-2
AUR62024749	14spike	14	12rigid	12	-2
AUR62003257	15asyMt2	15	13rigid	13	-2
AUR62007132	15asyMt2	15	13hbox	13	-2
AUR62009306	15asyMt2	15	13hbox	13	-2
AUR62009497	15asyMt2	15	13cos	13	-2
AUR62012043	15asyMt2	15	13box2	13	-2
AUR62012504	15asyMt2	15	13mt	13	-2
AUR62013066	15asyMt2	15	13box1	13	-2
AUR62017247	15asyMt2	15	13hbox	13	-2
AUR62026007	15asyMt2	15	13hbox	13	-2
AUR62028981	15asyMt2	15	13rigid	13	-2
AUR62034195	15asyMt2	15	13box1	13	-2
AUR62034985	15asyMt2	15	13box2	13	-2
AUR62039373	15asyMt2	15	13hbox	13	-2
AUR62012135	15box1	15	13box2	13	-2
AUR62006010	15rigid	15	13box1.5	13	-2
AUR62022021	15rigid	15	13hbox	13	-2
AUR62009044	15spike	15	13spike	13	-2
AUR62027104	15spike	15	13rigid	13	-2
AUR62038544	15spike	15	13box2	13	-2
AUR62042439	16asyMt1	16	14box2	14	-2
AUR62001794	16asyMt2	16	14box2	14	-2
AUR62006448	16asyMt2	16	14box2	14	-2
AUR62006681	16asyMt2	16	14rigid	14	-2
AUR62013123	16asyMt2	16	14box2	14	-2
AUR62013831	16asyMt2	16	14hbox	14	-2
AUR62014049	16asyMt2	16	14box2	14	-2
AUR62019564	16asyMt2	16	14box2	14	-2
AUR62020256	16asyMt2	16	14box2	14	-2
AUR62021802	16asyMt2	16	14hbox	14	-2
AUR62023297	16asyMt2	16	14box1.5	14	-2
AUR62023912	16asyMt2	16	14mt	14	-2
AUR62024073	16asyMt2	16	14rigid	14	-2
AUR62024235	16asyMt2	16	14box1.5	14	-2
AUR62024320	16asyMt2	16	14rigid	14	-2
AUR62025589	16asyMt2	16	14rigid	14	-2
AUR62028113	16asyMt2	16	14box2	14	-2
AUR62030203	16asyMt2	16	14rigid	14	-2
AUR62030384	16asyMt2	16	14hbox	14	-2
AUR62031791	16asyMt2	16	14box2	14	-2
AUR62034614	16asyMt2	16	14box1.5	14	-2
AUR62035046	16asyMt2	16	14hbox	14	-2
AUR62041206	16asyMt2	16	14hbox	14	-2
AUR62041662	16asyMt2	16	14hbox	14	-2
AUR62041741	16asyMt2	16	14box1.5	14	-2
AUR62041984	16asyMt2	16	14box1.5	14	-2
AUR62032989	16box2	16	14asyMt1	14	-2
AUR62024097	16mt	16	14box2	14	-2
AUR62043986	16mt	16	14box2	14	-2
AUR62001104	16rigid	16	14box2	14	-2
AUR62004320	16rigid	16	14box2	14	-2
AUR62009188	16spike	16	14box2	14	-2
AUR62010030	16spike	16	14box2	14	-2
AUR62023364	16spike	16	14box2	14	-2
AUR62024145	16spike	16	14box1.5	14	-2
AUR62024914	16spike	16	14rigid	14	-2
AUR62029125	16spike	16	14box2	14	-2
AUR62032339	16spike	16	14box2	14	-2
AUR62032717	16spike	16	14asyMt2	14	-2
AUR62033204	16spike	16	14box2	14	-2
AUR62037052	16spike	16	14box2	14	-2
AUR62037796	16spike	16	14box1.5	14	-2
AUR62039002	16spike	16	14hbox	14	-2
AUR62041869	16spike	16	14box2	14	-2
AUR62043601	16spike	16	14box2	14	-2
AUR62044057	16spike	16	14box2	14	-2
AUR62008422	17asyMt1	17	15asyMt1	15	-2
AUR62000283	17asyMt2	17	15rigid	15	-2
AUR62006982	17asyMt2	17	15hbox	15	-2
AUR62009792	17asyMt2	17	15rigid	15	-2
AUR62012311	17asyMt2	17	15box1	15	-2
AUR62017566	17asyMt2	17	15hbox	15	-2
AUR62022372	17asyMt2	17	15rigid	15	-2
AUR62027212	17asyMt2	17	15box1.5	15	-2
AUR62028967	17asyMt2	17	15hbox	15	-2
AUR62041025	17asyMt2	17	15box1.5	15	-2
AUR62018153	17box1.5	17	15box2	15	-2
AUR62023928	17box1.5	17	15box2	15	-2
AUR62025341	17box1.5	17	15box2	15	-2
AUR62037305	17box1.5	17	15rigid	15	-2
AUR62016249	17mt	17	15box2	15	-2
AUR62018531	17mt	17	15box2	15	-2
AUR62041219	17mt	17	15asyMt1	15	-2
AUR62042989	17mt	17	15box1.5	15	-2
AUR62012196	17rigid	17	15box2	15	-2
AUR62024699	17spike	17	15asyMt1	15	-2
AUR62000438	18asyMt2	18	16mt	16	-2
AUR62003739	18asyMt2	18	16hbox	16	-2
AUR62011271	18asyMt2	18	16mt	16	-2
AUR62033401	18box1.5	18	16mt	16	-2
AUR62033849	18box1.5	18	16box1.5	16	-2
AUR62035162	18box1.5	18	16box1.5	16	-2
AUR62008886	18mt	18	16asyMt1	16	-2
AUR62006712	19box1	19	17asyMt1	17	-2
AUR62000164	19box1.5	19	17box2	17	-2
AUR62009324	19box1.5	19	17box1.5	17	-2
AUR62007474	19box2	19	17asyMt1	17	-2
AUR62020648	19box2	19	17asyMt1	17	-2
AUR62036085	19box2	19	17box1	17	-2
AUR62038725	19box2	19	17asyMt1	17	-2
AUR62007176	19hbox	19	17asyMt1	17	-2
AUR62010012	19hbox	19	17box2	17	-2
AUR62014126	19hbox	19	17rigid	17	-2
AUR62028104	19spike	19	17asyMt1	17	-2
AUR62003749	20box2	20	18asyMt1	18	-2
AUR62006047	20box2	20	18mt	18	-2
AUR62019072	20box2	20	18rigid	18	-2
AUR62023479	20box2	20	18spike	18	-2
AUR62018430	21box2	21	19mt	19	-2
AUR62009438	21hbox	21	19asyMt1	19	-2
AUR62010988	22asyMt2	22	20box1	20	-2
AUR62025257	22asyMt2	22	20mt	20	-2
AUR62035928	22asyMt2	22	20cos	20	-2
AUR62039541	22asyMt2	22	20rigid	20	-2
AUR62030278	22box1.5	22	20asyMt1	20	-2
AUR62014651	22box2	22	20asyMt1	20	-2
AUR62037340	22box2	22	20spike	20	-2
AUR62038588	22box2	22	20spike	20	-2
AUR62000687	23asyMt2	23	21spike	21	-2
AUR62001259	23asyMt2	23	21mt	21	-2
AUR62003487	23asyMt2	23	21mt	21	-2
AUR62003817	23asyMt2	23	21spike	21	-2
AUR62004188	23asyMt2	23	21spike	21	-2
AUR62004262	23asyMt2	23	21spike	21	-2
AUR62005635	23asyMt2	23	21asyMt2	21	-2
AUR62006698	23asyMt2	23	21rigid	21	-2
AUR62007483	23asyMt2	23	21cos	21	-2
AUR62007501	23asyMt2	23	21spike	21	-2
AUR62008239	23asyMt2	23	21mt	21	-2
AUR62008641	23asyMt2	23	21spike	21	-2
AUR62008731	23asyMt2	23	21mt	21	-2
AUR62010788	23asyMt2	23	21box2	21	-2
AUR62012450	23asyMt2	23	21box1	21	-2
AUR62015880	23asyMt2	23	21spike	21	-2
AUR62017398	23asyMt2	23	21spike	21	-2
AUR62018377	23asyMt2	23	21mt	21	-2
AUR62018400	23asyMt2	23	21spike	21	-2
AUR62018985	23asyMt2	23	21spike	21	-2
AUR62021287	23asyMt2	23	21mt	21	-2
AUR62021463	23asyMt2	23	21spike	21	-2
AUR62022521	23asyMt2	23	21spike	21	-2
AUR62022522	23asyMt2	23	21spike	21	-2
AUR62022819	23asyMt2	23	21spike	21	-2
AUR62023096	23asyMt2	23	21mt	21	-2
AUR62029299	23asyMt2	23	21spike	21	-2
AUR62029436	23asyMt2	23	21spike	21	-2
AUR62030255	23asyMt2	23	21rigid	21	-2
AUR62031573	23asyMt2	23	21mt	21	-2
AUR62031929	23asyMt2	23	21spike	21	-2
AUR62031939	23asyMt2	23	21spike	21	-2
AUR62032998	23asyMt2	23	21spike	21	-2
AUR62034294	23asyMt2	23	21spike	21	-2
AUR62034572	23asyMt2	23	21mt	21	-2
AUR62034952	23asyMt2	23	21asyMt2	21	-2
AUR62035073	23asyMt2	23	21mt	21	-2
AUR62036923	23asyMt2	23	21spike	21	-2
AUR62009725	23box1	23	21asyMt1	21	-2
AUR62026499	23box1	23	21hbox	21	-2
AUR62014210	23box1.5	23	21asyMt1	21	-2
AUR62039591	23box1.5	23	21spike	21	-2
AUR62028705	23box2	23	21spike	21	-2
AUR62012938	23hbox	23	21asyMt1	21	-2
AUR62018922	23mt	23	21asyMt1	21	-2
AUR62029164	23mt	23	21box1	21	-2
AUR62033331	23mt	23	21box1	21	-2
AUR62000900	23rigid	23	21asyMt1	21	-2
AUR62007672	23rigid	23	21asyMt1	21	-2
AUR62008645	23rigid	23	21spike	21	-2
AUR62040699	23rigid	23	21asyMt2	21	-2
AUR62043772	23rigid	23	21asyMt1	21	-2
AUR62005140	23spike	23	21spike	21	-2
AUR62008911	23spike	23	21asyMt1	21	-2
AUR62011834	23spike	23	21mt	21	-2
AUR62015630	23spike	23	21spike	21	-2
AUR62016982	23spike	23	21spike	21	-2
AUR62018781	23spike	23	21spike	21	-2
AUR62020995	23spike	23	21asyMt2	21	-2
AUR62023546	23spike	23	21mt	21	-2
AUR62026449	23spike	23	21asyMt1	21	-2
AUR62030706	23spike	23	21asyMt1	21	-2
AUR62031068	23spike	23	21mt	21	-2
AUR62038124	23spike	23	21mt	21	-2
AUR62038263	23spike	23	21spike	21	-2
AUR62006299	01asyMt2	1	00mt	0	-1
AUR62011068	01asyMt2	1	00asyMt2	0	-1
AUR62016898	01asyMt2	1	00mt	0	-1
AUR62024800	01asyMt2	1	00mt	0	-1
AUR62031910	01asyMt2	1	00mt	0	-1
AUR62021968	01box1	1	00cos	0	-1
AUR62027247	01box1	1	00asyMt1	0	-1
AUR62004532	01box1.5	1	00asyMt1	0	-1
AUR62021246	01box1.5	1	00asyMt1	0	-1
AUR62016828	01cos	1	00asyMt1	0	-1
AUR62001747	02asyMt2	2	01cos	1	-1
AUR62001849	02asyMt2	2	01spike	1	-1
AUR62003767	02asyMt2	2	01mt	1	-1
AUR62005226	02asyMt2	2	01asyMt1	1	-1
AUR62006329	02asyMt2	2	01spike	1	-1
AUR62007304	02asyMt2	2	01mt	1	-1
AUR62009642	02asyMt2	2	01spike	1	-1
AUR62010113	02asyMt2	2	01mt	1	-1
AUR62016374	02asyMt2	2	01mt	1	-1
AUR62024360	02asyMt2	2	01mt	1	-1
AUR62026367	02asyMt2	2	01mt	1	-1
AUR62034915	02asyMt2	2	01spike	1	-1
AUR62041462	02asyMt2	2	01asyMt2	1	-1
AUR62024932	02box1.5	2	01spike	1	-1
AUR62030612	02box1.5	2	01spike	1	-1
AUR62020438	02mt	2	01asyMt1	1	-1
AUR62005280	02rigid	2	01asyMt1	1	-1
AUR62010378	02spike	2	01spike	1	-1
AUR62011084	02spike	2	01spike	1	-1
AUR62011574	02spike	2	01asyMt2	1	-1
AUR62012362	02spike	2	01spike	1	-1
AUR62014915	02spike	2	01asyMt1	1	-1
AUR62027176	02spike	2	01asyMt2	1	-1
AUR62030569	02spike	2	01spike	1	-1
AUR62031491	02spike	2	01spike	1	-1
AUR62032362	02spike	2	01spike	1	-1
AUR62033466	02spike	2	01spike	1	-1
AUR62034352	02spike	2	01asyMt2	1	-1
AUR62036120	02spike	2	01asyMt2	1	-1
AUR62044352	02spike	2	01mt	1	-1
AUR62017910	03asyMt1	3	02asyMt1	2	-1
AUR62033705	03asyMt1	3	02spike	2	-1
AUR62001152	03asyMt2	3	02asyMt2	2	-1
AUR62001306	03asyMt2	3	02box1	2	-1
AUR62001354	03asyMt2	3	02mt	2	-1
AUR62001569	03asyMt2	3	02spike	2	-1
AUR62004406	03asyMt2	3	02box1	2	-1
AUR62008154	03asyMt2	3	02asyMt2	2	-1
AUR62009384	03asyMt2	3	02spike	2	-1
AUR62012458	03asyMt2	3	02asyMt2	2	-1
AUR62013006	03asyMt2	3	02box1	2	-1
AUR62015293	03asyMt2	3	02spike	2	-1
AUR62015859	03asyMt2	3	02box1	2	-1
AUR62016524	03asyMt2	3	02asyMt2	2	-1
AUR62017899	03asyMt2	3	02mt	2	-1
AUR62018860	03asyMt2	3	02spike	2	-1
AUR62020082	03asyMt2	3	02spike	2	-1
AUR62020215	03asyMt2	3	02spike	2	-1
AUR62021082	03asyMt2	3	02cos	2	-1
AUR62021576	03asyMt2	3	02spike	2	-1
AUR62021839	03asyMt2	3	02box1	2	-1
AUR62026460	03asyMt2	3	02spike	2	-1
AUR62030942	03asyMt2	3	02asyMt2	2	-1
AUR62031454	03asyMt2	3	02box1	2	-1
AUR62032735	03asyMt2	3	02spike	2	-1
AUR62033440	03asyMt2	3	02asyMt2	2	-1
AUR62036056	03asyMt2	3	02spike	2	-1
AUR62037697	03asyMt2	3	02spike	2	-1
AUR62038986	03asyMt2	3	02spike	2	-1
AUR62039116	03asyMt2	3	02spike	2	-1
AUR62039924	03asyMt2	3	02spike	2	-1
AUR62041710	03asyMt2	3	02spike	2	-1
AUR62031115	03box2	3	02box2	2	-1
AUR62013003	03mt	3	02asyMt1	2	-1
AUR62019773	03mt	3	02spike	2	-1
AUR62030902	03mt	3	02asyMt1	2	-1
AUR62024801	03rigid	3	02asyMt1	2	-1
AUR62025205	03rigid	3	02asyMt1	2	-1
AUR62001238	03spike	3	02asyMt1	2	-1
AUR62003203	03spike	3	02spike	2	-1
AUR62003486	03spike	3	02asyMt2	2	-1
AUR62006752	03spike	3	02mt	2	-1
AUR62007466	03spike	3	02spike	2	-1
AUR62008020	03spike	3	02mt	2	-1
AUR62009931	03spike	3	02spike	2	-1
AUR62011155	03spike	3	02asyMt2	2	-1
AUR62015633	03spike	3	02asyMt2	2	-1
AUR62017085	03spike	3	02asyMt2	2	-1
AUR62018916	03spike	3	02asyMt1	2	-1
AUR62020124	03spike	3	02mt	2	-1
AUR62025870	03spike	3	02mt	2	-1
AUR62026995	03spike	3	02mt	2	-1
AUR62027024	03spike	3	02spike	2	-1
AUR62027730	03spike	3	02spike	2	-1
AUR62029239	03spike	3	02spike	2	-1
AUR62030002	03spike	3	02mt	2	-1
AUR62032207	03spike	3	02spike	2	-1
AUR62033218	03spike	3	02spike	2	-1
AUR62033396	03spike	3	02asyMt1	2	-1
AUR62033398	03spike	3	02spike	2	-1
AUR62033530	03spike	3	02spike	2	-1
AUR62033916	03spike	3	02spike	2	-1
AUR62036079	03spike	3	02spike	2	-1
AUR62039129	03spike	3	02spike	2	-1
AUR62039979	03spike	3	02spike	2	-1
AUR62042458	03spike	3	02spike	2	-1
AUR62042932	03spike	3	02spike	2	-1
AUR62004581	04asyMt2	4	03spike	3	-1
AUR62006803	04asyMt2	4	03spike	3	-1
AUR62013294	04asyMt2	4	03spike	3	-1
AUR62022341	04asyMt2	4	03spike	3	-1
AUR62030866	04asyMt2	4	03spike	3	-1
AUR62031049	04asyMt2	4	03asyMt2	3	-1
AUR62036278	04asyMt2	4	03asyMt2	3	-1
AUR62003774	04mt	4	03spike	3	-1
AUR62005022	04mt	4	03spike	3	-1
AUR62006493	04mt	4	03spike	3	-1
AUR62035268	04mt	4	03mt	3	-1
AUR62000947	04spike	4	03spike	3	-1
AUR62010978	04spike	4	03spike	3	-1
AUR62018554	04spike	4	03asyMt1	3	-1
AUR62031335	04spike	4	03spike	3	-1
AUR62031699	04spike	4	03spike	3	-1
AUR62032506	04spike	4	03spike	3	-1
AUR62036636	04spike	4	03spike	3	-1
AUR62019626	05asyMt1	5	04asyMt1	4	-1
AUR62025641	05asyMt1	5	04spike	4	-1
AUR62029612	05asyMt1	5	04box2	4	-1
AUR62033444	05asyMt1	5	04asyMt1	4	-1
AUR62003891	05asyMt2	5	04spike	4	-1
AUR62006132	05asyMt2	5	04spike	4	-1
AUR62008397	05asyMt2	5	04spike	4	-1
AUR62008609	05asyMt2	5	04spike	4	-1
AUR62011311	05asyMt2	5	04spike	4	-1
AUR62012432	05asyMt2	5	04spike	4	-1
AUR62015118	05asyMt2	5	04spike	4	-1
AUR62015872	05asyMt2	5	04asyMt1	4	-1
AUR62017058	05asyMt2	5	04mt	4	-1
AUR62029720	05asyMt2	5	04spike	4	-1
AUR62032533	05asyMt2	5	04spike	4	-1
AUR62004663	05cos	5	04asyMt1	4	-1
AUR62000318	05mt	5	04asyMt1	4	-1
AUR62016810	05mt	5	04spike	4	-1
AUR62021436	05mt	5	04spike	4	-1
AUR62023862	05mt	5	04asyMt1	4	-1
AUR62024536	05mt	5	04spike	4	-1
AUR62041917	05mt	5	04spike	4	-1
AUR62007115	05spike	5	04spike	4	-1
AUR62008572	05spike	5	04mt	4	-1
AUR62021292	05spike	5	04spike	4	-1
AUR62021588	05spike	5	04spike	4	-1
AUR62023673	05spike	5	04spike	4	-1
AUR62026804	05spike	5	04asyMt2	4	-1
AUR62033038	05spike	5	04asyMt1	4	-1
AUR62007040	06asyMt1	6	05spike	5	-1
AUR62024439	06asyMt1	6	05spike	5	-1
AUR62042892	06asyMt1	6	05spike	5	-1
AUR62001216	06asyMt2	6	05spike	5	-1
AUR62003255	06asyMt2	6	05asyMt1	5	-1
AUR62004620	06asyMt2	6	05asyMt2	5	-1
AUR62005369	06asyMt2	6	05spike	5	-1
AUR62007449	06asyMt2	6	05mt	5	-1
AUR62009286	06asyMt2	6	05spike	5	-1
AUR62015322	06asyMt2	6	05asyMt2	5	-1
AUR62017257	06asyMt2	6	05mt	5	-1
AUR62017906	06asyMt2	6	05spike	5	-1
AUR62023496	06asyMt2	6	05spike	5	-1
AUR62034667	06asyMt2	6	05asyMt2	5	-1
AUR62039966	06asyMt2	6	05mt	5	-1
AUR62020870	06mt	6	05spike	5	-1
AUR62023645	06mt	6	05asyMt1	5	-1
AUR62030240	06mt	6	05spike	5	-1
AUR62031797	06mt	6	05asyMt1	5	-1
AUR62000776	06spike	6	05spike	5	-1
AUR62000988	06spike	6	05spike	5	-1
AUR62001674	06spike	6	05spike	5	-1
AUR62004537	06spike	6	05spike	5	-1
AUR62004952	06spike	6	05spike	5	-1
AUR62005330	06spike	6	05spike	5	-1
AUR62007682	06spike	6	05spike	5	-1
AUR62008255	06spike	6	05asyMt1	5	-1
AUR62009125	06spike	6	05spike	5	-1
AUR62009258	06spike	6	05spike	5	-1
AUR62009445	06spike	6	05spike	5	-1
AUR62009826	06spike	6	05spike	5	-1
AUR62009967	06spike	6	05spike	5	-1
AUR62010410	06spike	6	05spike	5	-1
AUR62011402	06spike	6	05spike	5	-1
AUR62011607	06spike	6	05spike	5	-1
AUR62011749	06spike	6	05asyMt1	5	-1
AUR62012753	06spike	6	05spike	5	-1
AUR62012960	06spike	6	05spike	5	-1
AUR62012964	06spike	6	05spike	5	-1
AUR62013245	06spike	6	05spike	5	-1
AUR62013692	06spike	6	05spike	5	-1
AUR62016424	06spike	6	05spike	5	-1
AUR62016713	06spike	6	05spike	5	-1
AUR62016717	06spike	6	05spike	5	-1
AUR62022235	06spike	6	05spike	5	-1
AUR62022246	06spike	6	05asyMt1	5	-1
AUR62023400	06spike	6	05spike	5	-1
AUR62026426	06spike	6	05spike	5	-1
AUR62026841	06spike	6	05spike	5	-1
AUR62027282	06spike	6	05mt	5	-1
AUR62027365	06spike	6	05spike	5	-1
AUR62029591	06spike	6	05spike	5	-1
AUR62031183	06spike	6	05asyMt1	5	-1
AUR62031492	06spike	6	05spike	5	-1
AUR62033840	06spike	6	05spike	5	-1
AUR62037808	06spike	6	05spike	5	-1
AUR62038138	06spike	6	05asyMt1	5	-1
AUR62006882	07asyMt1	7	06asyMt1	6	-1
AUR62032807	07asyMt1	7	06asyMt1	6	-1
AUR62004751	07asyMt2	7	06spike	6	-1
AUR62005592	07asyMt2	7	06rigid	6	-1
AUR62025258	07asyMt2	7	06spike	6	-1
AUR62041477	07asyMt2	7	06rigid	6	-1
AUR62021845	07box1	7	06asyMt1	6	-1
AUR62044655	07box1.5	7	06asyMt1	6	-1
AUR62022815	07box2	7	06box2	6	-1
AUR62003780	07mt	7	06asyMt1	6	-1
AUR62011343	07mt	7	06spike	6	-1
AUR62011349	07mt	7	06spike	6	-1
AUR62021900	07mt	7	06asyMt1	6	-1
[truncated: 7,133 more rows]

## Sheet: Table S5
Table S5 The amplitude changes of 9131 commonly rhythmic genes under SD and LD
#ID	Model(SD)	Mean FPKM(SD)	Max FPKM(SD)	Amplitude (SD）	Model(LD)	Mean FPKM(LD)	Max FPKM(LD)	Amplitude(LD）	Amplitude ratio(SD/LD)
AUR62000001	00box1	32.5508	58.7363	26.1856	03asyMt2	31.9337	54.8284	22.8946	1.14374
AUR62000005	01box1.5	9.57365	15.7624	6.18873	05mt	6.00297	11.4539	5.45093	1.13535
AUR62000014	07spike	4.20687	6.79235	2.58548	07asyMt1	4.15394	5.69031	1.53637	1.68285
AUR62000016	04spike	3.29387	5.44572	2.15185	10asyMt1	1.10885	1.73241	0.623557	3.45093
AUR62000017	02asyMt2	5.89225	12.5977	6.70548	23asyMt1	1.05869	2.1723	1.11361	6.02139
AUR62000020	11box1.5	3.23981	5.52837	2.28857	11spike	1.97684	4.58993	2.61308	0.875811
AUR62000025	10hbox	31.6176	39.6393	8.02173	14box1.5	32.1442	40.2272	8.08304	0.992416
AUR62000033	23asyMt2	5.17017	11.3124	6.14221	22spike	5.47178	9.81864	4.34685	1.41302
AUR62000034	11spike	7.72658	18.4623	10.7357	17mt	20.5604	32.254	11.6936	0.918085
AUR62000045	13rigid	15.6927	21.8766	6.18383	10asyMt1	16.4556	22.6309	6.17529	1.00138
AUR62000047	02asyMt1	10.8195	18.5974	7.77791	03spike	14.1099	22.8768	8.76682	0.887199
AUR62000051	13mt	2.86491	4.39623	1.53132	15hbox	3.48657	4.48907	1.0025	1.5275
AUR62000077	15asyMt2	36.4633	76.1968	39.7335	11mt	16.6615	43.7164	27.0549	1.46863
AUR62000082	10spike	5.94269	23.0638	17.1211	12spike	5.93929	30.639	24.6998	0.69317
AUR62000086	10mt	30.5904	62.2392	31.6489	10spike	112.172	160.863	48.691	0.649994
AUR62000089	11mt	32.1178	69.08	36.9621	06asyMt1	19.0049	31.506	12.5011	2.95672
AUR62000090	22spike	0.650489	1.18826	0.537772	13box2	0.837367	1.01365	0.176283	3.05062
AUR62000114	11mt	5.5702	11.1665	5.59633	13cos	6.96378	10.3694	3.40562	1.64327
AUR62000117	00box1	27.3757	57.3224	29.9466	02mt	25.5893	48.6133	23.0239	1.30067
AUR62000119	18cos	12.6503	19.6197	6.96944	21mt	10.6578	21.7413	11.0835	0.628814
AUR62000122	07mt	3.13488	5.66384	2.52896	15asyMt2	4.05901	5.91146	1.85245	1.36519
AUR62000123	01mt	13.5738	38.1946	24.6209	01mt	12.0276	24.1247	12.0971	2.03528
AUR62000125	23box1	9.57069	17.7813	8.21062	00mt	6.74608	12.1904	5.44436	1.5081
AUR62000131	11rigid	40.6774	62.4018	21.7244	17spike	56.3626	96.702	40.3394	0.538541
AUR62000132	03asyMt2	812.938	1041.67	228.737	08asyMt2	648.097	967.755	319.659	0.715567
AUR62000140	16spike	10.1185	30.9228	20.8042	21mt	1.08818	3.11513	2.02695	10.2638
AUR62000146	10hbox	4.61253	5.98797	1.37544	11mt	4.08223	6.24487	2.16265	0.636
AUR62000148	03asyMt2	29.0808	57.1177	28.037	00mt	28.489	49.7875	21.2985	1.31638
AUR62000150	11asyMt1	16.6033	24.2303	7.62695	16box1.5	12.3981	15.9963	3.59826	2.11962
AUR62000151	08spike	1.16835	3.15995	1.99159	10spike	1.25783	3.18496	1.92713	1.03345
AUR62000160	07asyMt1	0.579039	1.09769	0.51865	09asyMt1	1.11301	1.71319	0.600182	0.864155
AUR62000161	15rigid	4.89235	7.26499	2.37263	18mt	4.53659	6.90642	2.36984	1.00118
AUR62000164	19box1.5	24.8277	35.3239	10.4961	17box2	21.7596	27.3428	5.58326	1.87993
AUR62000169	18hbox	10.3577	13.9536	3.59591	21spike	8.15075	12.5206	4.36984	0.822893
AUR62000170	11cos	802.518	1423.87	621.355	14box2	941.9	1171.58	229.677	2.70534
AUR62000172	10rigid	4.23899	6.85744	2.61845	12hbox	4.32055	5.57162	1.25107	2.09296
AUR62000175	09box1	0.705362	1.17477	0.469405	11mt	0.682431	1.31236	0.62993	0.745169
AUR62000176	11asyMt2	14.5834	30.5099	15.9265	10mt	10.1279	21.5872	11.4593	1.38984
AUR62000180	12mt	4.01988	6.15821	2.13833	14cos	4.01672	5.72366	1.70694	1.25273
AUR62000182	14asyMt2	18.1226	24.6637	6.54115	11mt	16.1837	24.827	8.64332	0.756787
AUR62000183	17asyMt2	0.975204	1.67313	0.697925	13box2	0.907765	1.11444	0.206679	3.37686
AUR62000187	22rigid	43.5693	83.6154	40.0461	22spike	24.7952	49.343	24.5478	1.63135
AUR62000189	11asyMt2	4.41985	10.1653	5.74549	12mt	7.96142	18.2129	10.2515	0.560456
AUR62000194	00box1	28.937	47.8621	18.9252	01box1	20.8589	32.0649	11.206	1.68884
AUR62000199	04asyMt1	0.983189	1.38041	0.397221	09spike	1.20611	2.01099	0.804886	0.493513
AUR62000202	11asyMt1	7.94317	15.4466	7.50342	15box2	13.183	21.2044	8.02144	0.93542
AUR62000210	14mt	1.70309	3.2522	1.54911	16hbox	3.66453	5.45204	1.78751	0.866633
AUR62000211	23asyMt2	29.03	65.3318	36.3018	22asyMt1	13.5333	24.6209	11.0876	3.27408
AUR62000216	12box1	3.10527	4.61223	1.50696	09asyMt1	2.77003	4.09868	1.32865	1.13421
AUR62000218	01rigid	3.0921	5.33844	2.24634	02mt	3.67281	5.52428	1.85148	1.21327
AUR62000219	04asyMt1	15.7891	26.7763	10.9872	08box1.5	22.8345	31.5323	8.69774	1.26322
AUR62000220	04asyMt1	4.15828	6.18129	2.02301	10rigid	4.58475	6.30952	1.72476	1.17292
AUR62000222	06mt	48.6199	106.873	58.2529	09hbox	73.951	110.459	36.5078	1.59563
AUR62000223	12mt	0.615914	1.19103	0.575119	10asyMt1	0.603289	1.02834	0.425046	1.35307
AUR62000224	11cos	1.33916	1.96114	0.621977	12mt	1.7101	2.44672	0.736616	0.844371
AUR62000228	14mt	9.52166	17.2005	7.67887	21asyMt2	6.84721	11.7155	4.86827	1.57733
AUR62000231	12asyMt1	3.75564	5.77401	2.01837	21asyMt2	2.86141	4.62038	1.75896	1.14748
AUR62000233	13spike	73.4846	111.19	37.7051	10asyMt1	31.4133	49.6318	18.2185	2.0696
AUR62000235	20box2	4.22305	5.87105	1.648	22asyMt2	2.06696	3.44317	1.37621	1.1975
AUR62000255	08mt	3.64841	9.21356	5.56515	11mt	4.53277	9.48434	4.95157	1.12392
AUR62000256	15asyMt2	18.6406	26.3783	7.7377	10mt	10.598	15.5715	4.97347	1.55579
AUR62000258	03spike	3.27983	5.68175	2.40192	03asyMt2	4.28854	7.38286	3.09432	0.776236
AUR62000269	09box1.5	6.47502	9.04435	2.56933	14asyMt2	6.08057	9.27599	3.19542	0.804067
AUR62000271	02box2	3.74323	5.72509	1.98187	02asyMt1	1.26794	2.9611	1.69317	1.17051
AUR62000274	04asyMt1	8.49274	14.2089	5.71614	14asyMt2	11.6302	15.6752	4.04497	1.41315
AUR62000281	00asyMt2	8.29884	21.8473	13.5484	21spike	1.58301	2.61253	1.02952	13.1599
AUR62000283	17asyMt2	2.88058	4.26574	1.38516	15rigid	2.84455	3.79314	0.948588	1.46023
AUR62000284	17box1.5	21.3259	29.6054	8.27953	20mt	20.37	27.4634	7.0934	1.16722
AUR62000286	16cos	6.93991	10.8179	3.87795	18box1	5.86989	8.42747	2.55757	1.51626
AUR62000291	04asyMt1	3.95666	6.25701	2.30035	12mt	5.65954	8.47661	2.81707	0.816576
AUR62000294	07mt	19.4468	39.191	19.7443	13mt	35.45	68.3521	32.902	0.600094
AUR62000296	04mt	183.721	359.775	176.054	07mt	129.797	194.685	64.8882	2.71319
AUR62000299	12box1	14.3937	22.2958	7.90215	13hbox	18.695	30.2061	11.5111	0.68648
AUR62000304	10rigid	59.3356	90.5374	31.2019	11mt	50.0699	81.724	31.6541	0.985713
AUR62000305	10rigid	4.96591	7.12282	2.15692	12mt	6.51862	8.84387	2.32525	0.927606
AUR62000313	23asyMt2	6.37836	12.7648	6.38642	22mt	6.01955	8.63043	2.61087	2.44609
AUR62000318	05mt	1.75915	2.93092	1.17177	04asyMt1	1.89742	2.48436	0.586937	1.99641
AUR62000319	00box1	42.4069	76.0957	33.6888	01mt	46.6279	66.5642	19.9363	1.68982
AUR62000335	13mt	4.03061	8.42835	4.39774	21asyMt2	3.64867	6.27592	2.62725	1.6739
AUR62000341	07mt	0.638292	1.87947	1.24118	05asyMt1	0.642065	1.62701	0.984947	1.26015
AUR62000349	12box1.5	0.976727	1.46293	0.486202	10asyMt1	0.827089	1.31819	0.491098	0.99003
AUR62000355	23asyMt2	7.87738	14.3292	6.45178	22spike	6.00144	9.77521	3.77377	1.70964
AUR62000365	10hbox	5.94422	8.90228	2.95806	13rigid	4.80469	7.70085	2.89616	1.02137
AUR62000396	01box2	24.8108	47.2807	22.4699	02asyMt1	29.3191	45.0047	15.6855	1.43252
AUR62000399	08mt	3.02781	6.47023	3.44242	11rigid	4.90757	7.78112	2.87356	1.19797
AUR62000404	20rigid	1.59376	2.04064	0.446884	17spike	1.39345	2.91078	1.51733	0.29452
AUR62000417	23box1	22.3305	49.2133	26.8828	02asyMt2	19.7387	41.234	21.4953	1.25064
AUR62000418	23rigid	3.89076	7.83038	3.93962	01mt	1.02809	2.00564	0.977549	4.0301
AUR62000422	10box1.5	3.001	4.03588	1.03488	11mt	2.90782	4.48703	1.57921	0.655317
AUR62000432	00asyMt2	10.2038	20.9397	10.7358	05spike	1.80272	5.42867	3.62594	2.96084
AUR62000438	18asyMt2	1.44186	2.71421	1.27236	16mt	2.42437	5.39902	2.97465	0.427734
AUR62000439	08mt	2.33344	6.64081	4.30737	05asyMt1	3.818	7.973	4.155	1.03667
AUR62000450	13asyMt1	17.4491	29.4845	12.0354	22asyMt2	12.1397	18.9052	6.76547	1.77895
AUR62000460	11box1	1.374	2.10986	0.735863	09asyMt1	1.29269	2.45989	1.1672	0.63045
AUR62000463	03spike	792.926	2033.37	1240.44	03spike	469.786	1200.07	730.281	1.69858
AUR62000464	19hbox	2.15603	3.43434	1.27831	22asyMt2	1.22455	1.57565	0.3511	3.64086
AUR62000468	19hbox	16.9293	27.0449	10.1157	21mt	5.69022	8.45458	2.76437	3.6593
AUR62000472	19hbox	15.5349	26.6135	11.0786	21spike	6.74882	11.5363	4.78748	2.31407
AUR62000474	18box1.5	20.3302	34.3749	14.0448	21asyMt2	13.0375	19.5855	6.54796	2.14491
AUR62000475	12spike	6.40097	12.3481	5.94715	15box1.5	4.70847	6.52768	1.81921	3.26908
AUR62000482	13box2	0.888919	1.17342	0.284506	13mt	0.727841	1.30536	0.577522	0.492632
AUR62000491	02asyMt2	14.6346	25.1726	10.5381	03asyMt2	12.8818	20.8367	7.95496	1.32472
AUR62000504	03spike	1.8219	3.03893	1.21704	14asyMt2	1.57746	2.31613	0.738672	1.6476
AUR62000508	14rigid	1.49261	2.17886	0.686248	14box1	1.82391	2.77269	0.94878	0.723295
AUR62000513	12mt	9.22833	14.1186	4.89032	18asyMt2	8.65333	12.1571	3.50373	1.39575
AUR62000526	04spike	0.820945	1.73692	0.915971	23asyMt2	0.72713	1.14817	0.421042	2.17549
AUR62000530	05spike	2.65317	5.40314	2.74997	06spike	5.19548	8.80692	3.61144	0.761462
AUR62000532	09rigid	8.20452	13.0464	4.84188	10mt	8.63912	13.4966	4.85749	0.996788
AUR62000533	09mt	35.7817	76.4454	40.6636	12mt	40.0319	82.2334	42.2016	0.963558
AUR62000534	09mt	2.50814	5.36777	2.85963	12box1.5	3.42475	4.53858	1.11383	2.56738
AUR62000536	23spike	52.8533	133.259	80.4057	17asyMt1	24.6986	48.9297	24.2311	3.31828
AUR62000540	03spike	5.63197	10.5775	4.9455	03asyMt2	5.68704	8.82855	3.1415	1.57425
AUR62000543	11mt	3.53187	5.89654	2.36467	10asyMt1	3.68334	5.13825	1.45492	1.6253
AUR62000559	00box1	16.6313	37.8701	21.2388	23asyMt1	10.8255	27.5996	16.7741	1.26617
AUR62000563	03mt	2.36098	4.50537	2.14439	03spike	2.47777	3.88214	1.40437	1.52694
AUR62000564	05asyMt1	2.49972	5.00485	2.50513	12cos	4.73438	6.79787	2.06349	1.21403
AUR62000567	17box1.5	6.11912	8.4961	2.37698	23mt	5.69702	9.5072	3.81018	0.62385
AUR62000568	17box1.5	42.5054	58.5727	16.0673	00cos	40.2685	70.6171	30.3485	0.529425
AUR62000569	07asyMt1	1.50162	2.63225	1.13063	13box2	1.68787	2.19259	0.504724	2.2401
AUR62000574	23asyMt2	13.723	27.1308	13.4079	22mt	8.19339	15.7179	7.52448	1.7819
AUR62000577	12asyMt1	9.22156	13.6636	4.44205	20box1.5	12.8883	16.7937	3.90531	1.13744
AUR62000578	15asyMt2	2.5921	4.02441	1.43232	17mt	2.66065	4.03236	1.37171	1.04419
AUR62000579	12rigid	15.1561	19.8507	4.69466	16mt	16.6951	24.2158	7.52077	0.624226
AUR62000602	07mt	1.09773	1.71907	0.62134	02asyMt2	1.63801	3.03502	1.39701	0.444765
AUR62000603	04spike	3.20865	6.05888	2.85023	05spike	2.46247	4.55086	2.08839	1.3648
AUR62000609	14mt	5.40569	8.33733	2.93164	15box1.5	3.3351	4.6889	1.3538	2.16549
AUR62000615	12mt	24.1973	51.2157	27.0184	09asyMt1	14.6019	34.5883	19.9863	1.35184
AUR62000624	12mt	2.59225	7.8061	5.21385	10mt	1.1998	2.93291	1.73311	3.00838
AUR62000628	11asyMt1	6.97612	18.5135	11.5374	14box1.5	2.73771	5.0031	2.26539	5.09291
AUR62000629	13rigid	1.03706	1.41793	0.380868	15rigid	0.926616	1.29805	0.371439	1.02538
AUR62000633	17box1.5	22.2971	36.0456	13.7485	21spike	10.8741	21.7335	10.8594	1.26604
AUR62000634	03spike	8.54854	30.8212	22.2727	03mt	10.1044	29.8825	19.778	1.12613
AUR62000635	11spike	4.449	17.3087	12.8597	10spike	4.08601	13.5738	9.4878	1.35539
AUR62000640	05asyMt1	5.24397	8.34496	3.10099	12rigid	5.48454	8.28421	2.79968	1.10762
AUR62000641	13mt	7.97129	15.9722	8.00088	10asyMt1	7.56778	11.8438	4.27597	1.87113
AUR62000642	14rigid	4.87255	6.48756	1.61501	20asyMt2	4.99458	6.45281	1.45822	1.10752
AUR62000644	22cos	21.4689	45.1685	23.6996	00mt	9.14088	19.0771	9.93617	2.38519
AUR62000654	14mt	4.86986	7.53678	2.66692	21asyMt2	3.85829	5.45143	1.59314	1.674
AUR62000656	17box1.5	18.3828	28.4091	10.0263	17mt	12.4036	19.125	6.7214	1.4917
AUR62000663	20box2	7.20626	8.96087	1.75461	19cos	6.58154	9.86781	3.28627	0.533923
AUR62000671	05asyMt1	0.600123	1.53851	0.938385	12rigid	0.850591	1.50448	0.653891	1.43508
AUR62000673	04asyMt1	61.523	126.24	64.717	15asyMt2	114.108	182.971	68.863	0.939794
AUR62000674	02asyMt1	0.891153	2.26212	1.37096	03spike	2.86019	7.53987	4.67968	0.292961
AUR62000687	23asyMt2	4.4485	8.06863	3.62013	21spike	4.28745	8.90534	4.61789	0.783938
AUR62000693	19hbox	23.3395	37.5958	14.2563	21spike	11.0318	18.5154	7.48367	1.90498
AUR62000694	15mt	2.98238	4.48898	1.50659	17box1	2.40004	3.29547	0.895431	1.68253
AUR62000695	20box2	2.89499	4.58329	1.6883	23asyMt2	1.59341	2.68244	1.08903	1.55028
AUR62000699	14mt	1.69819	2.53615	0.837961	14box2	1.42464	1.80328	0.378641	2.21307
AUR62000701	01box1	70.4212	115.199	44.778	04asyMt2	65.34	96.5331	31.1931	1.43551
AUR62000706	02asyMt1	25.2745	42.9224	17.6478	13spike	37.1236	55.9686	18.8449	0.936477
AUR62000707	08cos	20.5292	44.5546	24.0253	11mt	14.6134	45.5111	30.8977	0.777577
AUR62000723	19hbox	24.3025	43.398	19.0955	21mt	10.7859	16.3335	5.54762	3.4421
AUR62000725	00box1	2.96507	8.63721	5.67214	03spike	2.51026	6.11107	3.60081	1.57524
AUR62000728	09spike	0.848949	2.79521	1.94626	13cos	1.84501	3.74912	1.9041	1.02214
AUR62000729	19hbox	23.1377	35.2813	12.1436	22asyMt2	11.8939	17.3342	5.44029	2.23215
AUR62000731	14asyMt1	17.3826	27.9321	10.5495	22spike	12.5645	18.2573	5.69285	1.85311
AUR62000743	15hbox	0.80621	1.27622	0.470013	00box1	1.16275	1.6721	0.509359	0.922754
AUR62000744	03asyMt2	8.41902	16.6923	8.27331	01mt	6.67343	11.8715	5.19808	1.59161
AUR62000749	14spike	14.0241	28.0728	14.0487	16box1.5	6.74148	9.66857	2.92709	4.79955
AUR62000750	13spike	41.6345	77.579	35.9445	20asyMt2	20.5392	33.9309	13.3917	2.6841
AUR62000755	23cos	30.7756	52.4783	21.7027	03asyMt2	14.6301	22.686	8.05591	2.69401
AUR62000763	12mt	7.49701	16.454	8.95698	09asyMt1	4.4972	9.49412	4.99692	1.7925
AUR62000764	19hbox	14.9357	21.7239	6.78828	22asyMt2	8.85823	12.1916	3.33341	2.03644
AUR62000767	14asyMt1	6.20995	11.2864	5.07643	22asyMt2	3.93792	6.07414	2.13622	2.37636
AUR62000771	10mt	1.36884	2.43981	1.07097	13mt	1.37135	2.42161	1.05025	1.01972
AUR62000776	06spike	0.754824	1.44366	0.688834	05spike	1.0831	1.80342	0.720319	0.95629
AUR62000783	10mt	1.22135	2.33954	1.11818	13mt	1.61278	2.63562	1.02285	1.09321
AUR62000796	11asyMt1	1.76286	2.88127	1.11841	20asyMt2	0.998332	1.53441	0.536082	2.08626
AUR62000799	20hbox	122.586	211.287	88.7013	23asyMt2	52.9864	83.2447	30.2583	2.93147
AUR62000810	06asyMt1	0.835016	1.64455	0.809539	11mt	0.905869	1.6217	0.715835	1.1309
AUR62000816	08spike	0.692399	1.36448	0.672086	02spike	2.19059	5.27309	3.08249	0.218033
AUR62000819	23asyMt2	38.1597	73.1285	34.9688	22spike	15.1532	36.1562	21.0031	1.66494
AUR62000820	08mt	2.01272	4.81687	2.80415	11mt	1.95125	4.44271	2.49146	1.12551
AUR62000824	18hbox	1.27545	2.33674	1.06129	23asyMt2	0.826984	2.02197	1.19498	0.888122
AUR62000826	14mt	1.36706	2.61018	1.24313	10asyMt1	0.744701	1.08303	0.338332	3.67428
AUR62000829	12spike	1.19766	1.8854	0.687739	10spike	3.38744	5.08462	1.69718	0.405225
AUR62000833	08rigid	2.32699	4.24711	1.92012	10rigid	2.73176	3.75743	1.02567	1.87207
AUR62000841	10asyMt1	6.07894	8.43939	2.36045	15box2	7.71549	8.98596	1.27047	1.85794
AUR62000843	12asyMt1	4.12989	5.63829	1.50841	21asyMt2	2.4308	4.09963	1.66883	0.903874
AUR62000844	13asyMt1	2.76172	4.63757	1.87585	21spike	0.966462	2.05842	1.09196	1.71788
AUR62000845	13asyMt1	3.15687	5.89587	2.73899	21mt	1.26173	1.83824	0.576509	4.751
AUR62000853	17box1.5	3.78895	7.91418	4.12523	21mt	3.93549	8.00189	4.0664	1.01447
AUR62000854	12asyMt1	2.16798	2.96253	0.794555	14box2	2.14726	2.55617	0.408912	1.94309
AUR62000861	09box1	1.61956	2.64182	1.02226	13cos	1.82885	2.72159	0.892744	1.14508
AUR62000862	12asyMt1	6.90312	10.6223	3.71916	22asyMt2	4.10002	5.94795	1.84793	2.01261
AUR62000890	17mt	5.13169	7.51313	2.38144	21spike	4.09053	6.43074	2.34022	1.01762
AUR62000891	12mt	12.9721	27.2019	14.2298	12rigid	13.1401	22.6617	9.52162	1.49447
AUR62000897	00box1	5.63884	12.8764	7.23755	01box1	3.56651	6.78906	3.22256	2.2459
AUR62000900	23rigid	11.8646	19.6289	7.76435	21asyMt1	6.87084	9.9595	3.08867	2.51382
AUR62000903	08mt	13.1905	26.1902	12.9996	11asyMt2	29.2143	42.4451	13.2309	0.982521
AUR62000905	19hbox	20.3676	34.5584	14.1908	21spike	9.8028	14.8029	5.00009	2.8381
AUR62000907	01hbox	10.8424	20.9378	10.0954	04mt	12.3696	28.2293	15.8598	0.636543
AUR62000908	10mt	2.13507	3.65613	1.52106	11asyMt1	2.27534	3.5485	1.27316	1.19471
AUR62000912	08mt	25.4382	64.5228	39.0846	07asyMt1	41.8248	67.6068	25.782	1.51596
AUR62000934	05spike	9.68771	21.1075	11.4198	10box1	7.29277	10.1799	2.88717	3.95536
AUR62000941	10cos	32.1046	53.2163	21.1117	11rigid	37.6965	61.4338	23.7374	0.889385
AUR62000945	11asyMt1	34.0276	71.3069	37.2792	20spike	16.6546	30.5859	13.9313	2.67594
AUR62000946	16mt	1.36567	2.14783	0.78216	17box1	1.1257	1.60064	0.474948	1.64683
AUR62000947	04spike	19.7734	48.9836	29.2102	03spike	12.1212	21.8766	9.75541	2.99426
AUR62000948	19hbox	10.6805	15.7329	5.05248	22asyMt2	6.41073	8.94578	2.53504	1.99305
AUR62000950	21box2	10.7441	14.3155	3.57141	22asyMt2	4.73615	7.53976	2.80361	1.27386
AUR62000952	11box2	2.1775	2.91836	0.740852	15rigid	2.58319	3.46423	0.881049	0.840875
AUR62000954	14mt	7.56558	12.5129	4.94734	15hbox	7.48777	10.7013	3.21348	1.53956
AUR62000965	14mt	12.4915	26.3733	13.8819	10asyMt1	4.89308	8.08689	3.19381	4.34649
AUR62000969	23asyMt2	18.0884	40.6862	22.5978	22mt	11.5514	19.7035	8.15215	2.772
AUR62000970	23asyMt2	7.26704	15.5816	8.31461	22mt	4.30496	6.69703	2.39207	3.4759
AUR62000971	01asyMt2	22.4554	38.956	16.5005	02asyMt2	19.1624	35.6155	16.4531	1.00288
AUR62000975	05asyMt1	8.02886	10.6995	2.67069	07asyMt1	6.57501	8.94076	2.36576	1.12889
AUR62000983	06asyMt1	18.1551	25.6456	7.49045	06spike	17.9756	26.1622	8.18661	0.914963
AUR62000988	06spike	0.945822	1.73703	0.791207	05spike	0.970311	1.58613	0.615821	1.2848
AUR62000989	07spike	4.7208	7.81925	3.09845	07mt	5.87774	9.58196	3.70422	0.836465
AUR62000996	04spike	0.88985	1.45518	0.565335	13asyMt2	0.961624	1.30673	0.345105	1.63815
AUR62001001	12mt	108.015	226.865	118.85	13asyMt2	52.6712	100.555	47.8835	2.48207
AUR62001002	23spike	32.8086	75.5652	42.7566	00box1	19.8795	28.2965	8.417	5.07979
AUR62001006	18box1.5	8.30642	12.5079	4.20147	21spike	4.34131	6.88352	2.5422	1.65269
AUR62001012	13asyMt1	86.027	137.707	51.6802	15asyMt1	85.4398	125.608	40.1679	1.2866
AUR62001013	14mt	5.05321	7.92927	2.87606	16box1.5	4.27586	5.28258	1.00672	2.85687
AUR62001014	05asyMt1	3.53231	5.63595	2.10364	11asyMt1	3.17581	5.56582	2.39001	0.880179
AUR62001019	04asyMt1	3.41802	4.76233	1.34431	15asyMt2	3.86874	5.31877	1.45003	0.92709
AUR62001020	10box1.5	4.16718	5.70645	1.53927	13rigid	3.20045	4.9906	1.79014	0.859856
AUR62001022	14mt	1.48686	2.35487	0.868016	19asyMt2	1.06337	1.31739	0.254028	3.41701
AUR62001023	08cos	4.48049	7.63718	3.1567	11cos	6.18319	8.97711	2.79392	1.12985
AUR62001029	09rigid	9.30929	16.5415	7.23225	13mt	20.0149	30.4999	10.485	0.689769
AUR62001034	12cos	3.19375	4.97495	1.7812	10asyMt1	3.05334	4.6776	1.62426	1.09662
AUR62001046	11mt	1.82364	4.66657	2.84294	15box1	2.04684	3.16278	1.11594	2.54757
AUR62001056	11mt	6.51652	11.5147	4.9982	14box1	9.32372	12.3414	3.01771	1.65629
AUR62001060	03spike	2.09795	4.02468	1.92673	06box2	1.73657	2.34636	0.609791	3.15966
AUR62001061	15asyMt2	3.12139	4.95589	1.8345	06asyMt1	1.89428	2.52228	0.627997	2.92119
AUR62001065	16asyMt1	2.61536	4.09756	1.4822	15box2	1.26822	1.64422	0.376004	3.94198
AUR62001066	11mt	3.77847	9.92885	6.15038	14rigid	5.54439	7.99553	2.45114	2.50919
AUR62001067	11asyMt1	24.6302	38.5329	13.9026	09asyMt1	11.4395	17.8989	6.45947	2.15229
AUR62001070	13asyMt1	12.8484	22.4308	9.58246	21spike	6.98145	11.5325	4.55105	2.10555
AUR62001073	13spike	4.69033	9.33565	4.64532	09spike	16.8757	27.7015	10.8258	0.429097
AUR62001081	10rigid	1.23866	1.86959	0.630935	09asyMt1	1.18005	1.87227	0.692222	0.911462
AUR62001082	11mt	20.2385	33.4797	13.2412	13hbox	19.3113	29.3911	10.0798	1.31363
AUR62001100	17box1.5	20.5362	32.0954	11.5592	21asyMt2	13.38	21.4382	8.05823	1.43446
AUR62001101	18box1.5	8.96984	18.774	9.80412	21spike	3.46208	7.33869	3.87661	2.52905
AUR62001104	16rigid	13.9802	20.4768	6.4966	14box2	9.96531	12.3797	2.4144	2.69077
AUR62001106	16spike	103.974	171.147	67.173	22asyMt2	79.798	108.551	28.7531	2.3362
AUR62001111	11box1	7.64594	12.4515	4.80557	13mt	9.33052	14.1993	4.86882	0.98701
AUR62001114	08rigid	1.57936	3.19829	1.61893	10mt	1.65296	2.69663	1.04367	1.55119
AUR62001116	12asyMt1	1.06559	2.14106	1.07547	22asyMt2	0.690183	1.14211	0.45193	2.37973
AUR62001135	11asyMt1	1.34127	3.31447	1.9732	17mt	1.58556	2.66998	1.08442	1.81959
AUR62001139	23mt	1.49978	4.3404	2.84062	23asyMt1	0.654993	1.98521	1.33021	2.13546
AUR62001141	04spike	7.19058	12.8562	5.66561	10hbox	7.31435	9.81999	2.50563	2.26115
AUR62001146	05asyMt2	9.78603	14.9407	5.15463	06spike	7.0415	10.5057	3.46421	1.48797
AUR62001147	18box1.5	20.8706	29.4784	8.60777	20rigid	16.5699	26.9283	10.3583	0.830999
AUR62001152	03asyMt2	39.5465	70.6876	31.1411	02asyMt2	25.2008	35.2217	10.0209	3.10762
AUR62001153	11spike	2.2838	5.91554	3.63174	15box2	1.60997	2.40636	0.796391	4.56024
AUR62001155	00spike	105.535	182.07	76.535	13box2	41.8401	57.3346	15.4945	4.93949
AUR62001160	19box1.5	7.07212	10.9312	3.85904	20mt	3.85791	6.93818	3.08027	1.25282
AUR62001164	04mt	17.8554	37.1823	19.3269	02spike	30.8981	66.952	36.0539	0.536057
AUR62001169	07spike	0.618389	1.56374	0.945348	14spike	0.6614	1.46844	0.80704	1.17138
AUR62001183	06spike	0.756843	2.87049	2.11365	04asyMt1	0.53892	1.53474	0.995819	2.12252
AUR62001184	07spike	1.37139	4.80093	3.42954	05rigid	2.71243	5.79715	3.08472	1.11178
AUR62001190	09rigid	3.43529	5.78918	2.35389	15asyMt2	5.45359	7.29033	1.83674	1.28156
AUR62001193	09spike	12.5587	32.0005	19.4419	08asyMt1	21.8236	37.1815	15.358	1.26591
AUR62001205	00box1	30.9035	64.3796	33.4761	23asyMt1	30.5138	82.5042	51.9904	0.64389
AUR62001206	17spike	3.64294	6.66664	3.0237	20asyMt2	3.8455	6.74338	2.89787	1.04342
AUR62001208	12asyMt1	6.07608	9.02187	2.94579	20mt	4.24784	7.6715	3.42367	0.860419
AUR62001216	06asyMt2	19.4571	59.1657	39.7086	05spike	13.5598	35.8182	22.2585	1.78398
AUR62001219	05mt	5.34819	9.32542	3.97723	06mt	4.22659	7.07609	2.8495	1.39576
AUR62001226	07mt	23.641	62.3294	38.6883	10mt	15.3148	30.8142	15.4994	2.49612
AUR62001227	10cos	0.598575	1.15266	0.554086	11mt	0.760083	1.6484	0.888313	0.623751
AUR62001228	06asyMt2	14.4001	38.9282	24.5281	04mt	12.674	25.6425	12.9685	1.89136
AUR62001233	04spike	4.00212	9.6233	5.62117	17asyMt2	3.67848	6.98156	3.30307	1.7018
AUR62001238	03spike	4.82777	13.0984	8.27065	02asyMt1	4.19352	8.0896	3.89608	2.12281
AUR62001245	05spike	8.43139	35.5836	27.1522	05spike	1.68094	6.12646	4.44553	6.10775
AUR62001248	03asyMt2	8.68888	12.9094	4.22047	22asyMt1	7.61505	11.161	3.54592	1.19023
AUR62001249	13cos	86.3164	135.794	49.4781	10asyMt1	40.9837	80.8944	39.9107	1.23972
AUR62001251	04spike	5.78053	17.4304	11.6499	10hbox	3.09521	4.18411	1.0889	10.6988
AUR62001253	13mt	48.5154	115.315	66.7996	18rigid	22.7545	47.8532	25.0988	2.66147
AUR62001258	07asyMt1	5.29013	10.2705	4.98033	13mt	6.89002	13.7184	6.82841	0.729354
AUR62001259	23asyMt2	62.9075	154.749	91.841	21mt	21.2914	33.8008	12.5094	7.34175
AUR62001260	12mt	4.22778	6.15491	1.92713	10asyMt1	3.72715	5.77603	2.04889	0.940575
AUR62001269	07mt	19.9987	41.6716	21.6729	15asyMt2	36.3234	57.0298	20.7064	1.04668
AUR62001270	13asyMt1	7.12653	11.3043	4.17781	20spike	3.57146	6.13482	2.56336	1.62982
AUR62001274	09mt	3.43086	7.02299	3.59213	11cos	5.00715	7.07556	2.06841	1.73666
AUR62001276	10mt	0.968553	1.98619	1.01763	13box1	1.29583	2.37649	1.08066	0.941678
AUR62001277	15asyMt2	2.24282	3.67537	1.43255	14cos	2.16675	3.08814	0.921389	1.55477
AUR62001281	09mt	11.1757	21.9935	10.8178	15mt	18.998	28.4971	9.49911	1.13883
AUR62001286	01cos	3.64382	5.90057	2.25675	02spike	4.30453	6.6882	2.38367	0.946753
AUR62001291	12mt	37.7411	73.2239	35.4828	14hbox	20.6651	28.158	7.49293	4.73551
AUR62001297	02asyMt1	0.47157	1.19043	0.718862	09box2	1.24428	1.78262	0.538341	1.33533
AUR62001304	20asyMt1	49.5752	76.9722	27.397	23rigid	50.6447	73.6257	22.981	1.19216
AUR62001305	00box1	45.3888	68.1418	22.7529	00cos	51.5529	84.9506	33.3977	0.681273
AUR62001306	03asyMt2	14.2499	20.3632	6.11332	02box1	12.3459	19.2907	6.94478	0.880276
AUR62001307	01box1	10.3799	20.1554	9.77556	01box1	8.90892	13.1129	4.20397	2.32532
AUR62001308	22spike	0.942394	2.52211	1.57972	00rigid	0.912736	1.56955	0.656817	2.40511
AUR62001309	22spike	82.3071	334.987	252.68	00mt	21.7939	70.2292	48.4353	5.21685
AUR62001322	06asyMt1	13.7066	21.2639	7.55728	13rigid	11.0698	17.0244	5.95462	1.26915
AUR62001324	12mt	4.62575	7.90685	3.2811	11spike	6.176	9.57456	3.39856	0.96544
AUR62001330	12mt	0.880711	1.32501	0.444302	14mt	0.969864	1.96669	0.996826	0.445716
AUR62001331	15cos	6.68761	12.2836	5.596	17box1.5	5.11851	7.66938	2.55087	2.19376
AUR62001332	16rigid	8.66595	15.3928	6.72685	22asyMt2	4.73608	7.14722	2.41114	2.7899
AUR62001334	13mt	1.77654	4.36944	2.5929	20asyMt2	1.76957	3.87014	2.10057	1.23438
AUR62001343	14mt	6.16396	8.93377	2.76982	14box2	4.55104	6.09744	1.54639	1.79114
AUR62001345	19hbox	48.4908	85.6579	37.1671	21spike	16.559	35.9514	19.3923	1.91659
AUR62001354	03asyMt2	14.5798	51.4739	36.8941	02mt	8.29597	33.9163	25.6203	1.44003
AUR62001357	08cos	9.08947	12.7488	3.65931	12cos	9.22404	12.3145	3.09042	1.18408
AUR62001359	22box1.5	9.71355	15.4704	5.75684	00mt	6.62805	12.4683	5.8403	0.98571
AUR62001360	07mt	7.57589	15.518	7.9421	03asyMt1	11.4721	18.5803	7.10818	1.11732
AUR62001366	11cos	8.59042	15.8667	7.27627	18asyMt2	15.3897	24.8278	9.43808	0.770948
AUR62001368	13cos	3.67133	5.92861	2.25727	10asyMt1	3.53241	5.50114	1.96873	1.14656
AUR62001369	05spike	7.62912	13.4751	5.84602	09box2	6.97593	9.01035	2.03442	2.87356
AUR62001373	16spike	2.58981	3.75799	1.16818	15rigid	2.30954	3.23509	0.925552	1.26215
AUR62001375	12cos	14.551	23.1988	8.64785	12mt	17.7002	28.4287	10.7286	0.806059
AUR62001376	15mt	2.12649	3.08995	0.963456	14asyMt1	2.08327	3.38896	1.30569	0.73789
AUR62001379	15mt	7.78392	12.189	4.40508	22asyMt2	6.16194	8.59402	2.43209	1.81124
AUR62001384	12box1.5	3.37466	4.53501	1.16035	10asyMt1	3.15055	4.93982	1.78927	0.648508
AUR62001398	03spike	15.9762	35.2462	19.27	05spike	9.54873	26.4194	16.8707	1.14222
AUR62001399	05asyMt1	34.1664	71.8598	37.6934	05spike	27.3744	109.006	81.6319	0.461749
AUR62001400	19hbox	33.9801	56.2669	22.2869	21spike	14.6953	23.6725	8.97719	2.48261
AUR62001409	15rigid	1.50363	2.16795	0.664319	14box2	0.820816	1.09793	0.277114	2.39728
AUR62001410	05asyMt1	2.78631	4.1271	1.34079	12box1.5	2.48593	3.22983	0.743901	1.80238
AUR62001411	11cos	2.11241	3.52637	1.41396	13box2	2.22412	2.9298	0.705683	2.00368
AUR62001415	11box1	1.25971	2.62695	1.36724	13hbox	1.25939	2.4562	1.19681	1.14241
AUR62001423	04asyMt1	68.5273	148.965	80.4381	09mt	56.1587	127.47	71.3115	1.12798
AUR62001427	05asyMt1	43.0651	76.9617	33.8966	05asyMt1	35.4323	51.8136	16.3813	2.06922
AUR62001433	03spike	3.20472	9.16703	5.96231	03spike	1.25734	4.14302	2.88568	2.06617
AUR62001435	03asyMt1	30.0904	64.2022	34.1118	08box1.5	36.0805	55.7125	19.6321	1.73756
AUR62001443	06asyMt1	1.93892	3.69617	1.75725	11mt	2.78079	3.97857	1.19778	1.4671
AUR62001444	09rigid	7.62571	11.7633	4.13755	13cos	12.6316	17.6924	5.06085	0.81756
AUR62001454	06asyMt2	3.41744	6.82739	3.40995	10box2	3.89998	5.30859	1.40861	2.42079
AUR62001455	13asyMt1	8.37348	12.1626	3.78912	21mt	5.9118	8.65693	2.74513	1.38031
AUR62001456	01box1	23.4893	38.031	14.5417	03asyMt2	13.4869	21.7471	8.26018	1.76045
AUR62001460	03spike	0.480547	1.42183	0.941283	03spike	1.09934	2.63381	1.53447	0.613424
AUR62001464	14spike	39.1283	62.0892	22.9609	15hbox	21.8526	28.7311	6.87844	3.3381
AUR62001467	07mt	1.99379	4.73797	2.74418	11box1	2.48123	4.40246	1.92123	1.42834
AUR62001475	21hbox	6.76318	11.48	4.71681	21box1.5	5.08113	6.53709	1.45596	3.23966
AUR62001479	18hbox	7.98816	12.3613	4.37315	21spike	3.5662	5.65347	2.08727	2.09515
AUR62001499	12spike	2.98526	6.14097	3.15572	21mt	3.13987	4.81406	1.6742	1.88491
AUR62001504	12asyMt1	4.14615	6.80161	2.65547	16box1.5	2.79417	4.37454	1.58038	1.68027
AUR62001507	11cos	1.09407	2.18239	1.08832	11mt	0.690622	1.51718	0.826561	1.31668
AUR62001510	06asyMt1	5.14629	8.73261	3.58633	11mt	6.86722	11.6992	4.83202	0.742201
AUR62001511	16asyMt1	5.80366	11.3881	5.58449	21spike	2.58285	5.14157	2.55872	2.18253
AUR62001515	09rigid	2.01567	3.8528	1.83713	09mt	2.58972	3.94673	1.35702	1.3538
AUR62001519	11rigid	9.34535	16.825	7.47966	13rigid	8.20613	12.5943	4.38819	1.7045
AUR62001521	15spike	32.8009	48.6072	15.8063	14box2	20.6786	27.1274	6.44876	2.45105
AUR62001526	15asyMt2	7.90579	13.2428	5.33701	12rigid	7.43958	10.6959	3.25627	1.63899
AUR62001527	15rigid	6.91613	13.2674	6.35132	14box1.5	3.29659	5.19787	1.90128	3.34055
AUR62001534	02spike	3.08128	7.70574	4.62447	17spike	2.12044	4.8261	2.70566	1.70918
AUR62001538	13asyMt1	4.77845	6.57882	1.80037	22asyMt2	2.91641	4.03297	1.11655	1.61243
AUR62001542	23box1	40.8613	70.7134	29.8521	00rigid	41.6555	67.8816	26.2261	1.13826
AUR62001543	18box1.5	9.61803	18.402	8.78394	20mt	5.40647	10.822	5.4155	1.622
AUR62001545	11box1	0.699954	1.21642	0.516468	12mt	0.691931	1.3436	0.651674	0.792525
AUR62001547	05spike	0.934155	2.04202	1.10787	05spike	0.880914	1.81252	0.931608	1.1892
AUR62001560	21box2	1.44319	2.49853	1.05534	20spike	0.673315	1.50388	0.830567	1.27063
AUR62001569	03asyMt2	60.4997	134.557	74.0568	02spike	37.1151	105.737	68.6218	1.0792
AUR62001572	03asyMt1	16.209	21.0804	4.87143	11rigid	11.9649	16.4257	4.46083	1.09205
AUR62001578	07spike	8.7627	17.2031	8.44041	04spike	14.8855	21.5911	6.70564	1.2587
AUR62001581	01mt	7.15287	12.4954	5.34254	06spike	2.75843	4.67942	1.92099	2.78113
AUR62001589	12spike	2.73903	6.63295	3.89392	10spike	6.77167	12.156	5.38438	0.723187
AUR62001590	15asyMt2	3.23659	5.77233	2.53575	15cos	3.12903	4.72243	1.5934	1.59141
AUR62001591	06asyMt1	1.05899	1.49849	0.439493	11asyMt1	1.3936	2.10523	0.711635	0.617583
AUR62001596	10asyMt2	36.8315	59.8313	22.9998	08mt	38.5528	72.257	33.7042	0.682402
AUR62001601	20spike	8.46202	14.9711	6.50913	01asyMt2	9.59964	15.7407	6.14108	1.05993
AUR62001609	10box1	2.38418	3.30723	0.923045	09asyMt1	3.15222	4.03779	0.885575	1.04231
AUR62001616	09cos	21.732	41.3263	19.5942	11mt	18.0531	38.7226	20.6694	0.94798
AUR62001619	23spike	3.98565	15.3779	11.3923	23spike	2.70264	10.0564	7.35375	1.54918
AUR62001621	05asyMt1	0.987234	1.97312	0.985888	11mt	0.892025	1.6224	0.730376	1.34983
AUR62001627	10cos	1.91659	3.25219	1.3356	15mt	1.45504	2.71641	1.26137	1.05884
AUR62001629	08mt	3.8523	7.96719	4.11489	17asyMt2	4.85085	8.96938	4.11853	0.999117
AUR62001630	04asyMt1	2.70493	4.62415	1.91922	16asyMt2	3.81603	6.13699	2.32095	0.826908
AUR62001631	12box1.5	7.53474	10.403	2.86827	11mt	7.44398	11.4108	3.96682	0.723065
AUR62001633	21rigid	38.5779	75.388	36.8101	21mt	12.7004	24.4028	11.7024	3.14551
AUR62001636	09box2	0.81799	1.03569	0.217703	09asyMt1	0.803854	1.14211	0.338257	0.643603
AUR62001640	02spike	323.015	788.854	465.839	02asyMt2	441.385	954.409	513.025	0.908024
AUR62001643	06asyMt1	0.894596	1.54483	0.650237	09asyMt1	1.24074	1.94739	0.706649	0.920169
AUR62001652	00box1	1.15052	1.592	0.441477	03asyMt2	0.997193	1.43054	0.433346	1.01876
AUR62001653	03spike	35.5871	107.986	72.3989	03asyMt2	24.2365	62.2034	37.9669	1.9069
AUR62001654	05spike	1.13073	1.74899	0.618256	14box2	0.828625	1.01679	0.18816	3.28579
AUR62001658	09spike	10.0996	34.6876	24.588	18asyMt2	18.8301	37.2802	18.4501	1.33268
AUR62001660	00box1	1.41907	2.77503	1.35597	01mt	1.52625	3.4911	1.96485	0.690112
AUR62001671	09spike	1.71619	6.11527	4.39908	11spike	2.45504	7.85401	5.39897	0.814801
AUR62001672	08spike	29.26	121.737	92.4769	10mt	29.2567	81.405	52.1483	1.77334
AUR62001674	06spike	6.24834	14.9727	8.7244	05spike	4.67512	13.192	8.51688	1.02437
AUR62001675	04cos	39.2917	59.032	19.7403	08cos	28.416	47.7276	19.3116	1.0222
AUR62001679	13asyMt1	6.29906	8.13026	1.8312	22asyMt2	3.35422	4.64981	1.29559	1.41341
AUR62001683	08mt	79.8135	265.295	185.481	11mt	96.3095	256.083	159.773	1.1609
AUR62001684	01box1	13.8699	27.1992	13.3293	01mt	12.3758	20.3532	7.97742	1.67088
AUR62001688	09rigid	2.40997	4.05816	1.64819	10asyMt1	3.21505	4.44344	1.22839	1.34175
AUR62001690	12cos	5.30789	7.25668	1.94879	10asyMt1	4.31826	6.82803	2.50977	0.776483
AUR62001699	08mt	25.4062	74.652	49.2458	11mt	25.8851	64.6634	38.7783	1.26993
AUR62001700	00box1	33.3942	54.3639	20.9697	02spike	16.9367	34.7124	17.7758	1.17968
AUR62001704	09mt	56.1447	157.815	101.671	11mt	54.9942	162.322	107.328	0.947292
AUR62001705	11mt	2.77321	7.81859	5.04538	12rigid	3.92013	7.64512	3.72499	1.35447
AUR62001706	08asyMt2	5.22697	11.4156	6.18865	03asyMt1	9.86277	14.8561	4.99335	1.23938
AUR62001707	07mt	3.68559	9.01489	5.3293	03asyMt1	12.3618	16.4222	4.06043	1.3125
AUR62001708	07mt	6.23059	13.2419	7.01127	15asyMt2	7.95846	12.0403	4.08189	1.71765
AUR62001712	11mt	75.1681	171.498	96.3301	11mt	67.2232	132.984	65.7604	1.46487
AUR62001718	10mt	11.8535	20.531	8.67759	06asyMt1	8.01003	12.2383	4.22829	2.05227
AUR62001721	20spike	1.45375	5.79705	4.3433	07spike	1.68614	5.10777	3.42163	1.26936
AUR62001727	19hbox	19.4201	31.713	12.2929	21spike	8.93784	13.0682	4.13034	2.97623
AUR62001731	04spike	4.03383	12.2698	8.236	20box2	1.28085	1.85336	0.572512	14.3857
AUR62001742	16asyMt1	1.11906	1.62539	0.50633	23rigid	1.24067	2.06185	0.821173	0.616593
AUR62001743	20spike	0.443182	1.03154	0.588358	22box1.5	0.982235	1.55934	0.577106	1.0195
AUR62001746	13cos	25.4216	36.6022	11.1806	17rigid	39.6936	51.7257	12.0321	0.929228
AUR62001747	02asyMt2	5.59085	13.4176	7.82679	01cos	5.72793	9.52316	3.79523	2.06227
AUR62001756	08asyMt2	0.51702	1.50489	0.987872	02asyMt1	1.28237	3.21505	1.93268	0.511141
AUR62001757	08mt	5.82262	12.1662	6.34353	12box1	12.6619	17.267	4.60513	1.37749
AUR62001759	01hbox	6.05159	12.6507	6.59909	02asyMt1	4.74607	7.90474	3.15868	2.0892
AUR62001761	17rigid	16.5116	28.6286	12.117	21spike	7.87628	11.5825	3.70626	3.26933
AUR62001769	19spike	21.6196	36.3711	14.7515	21box1.5	22.1815	28.8931	6.71161	2.19791
AUR62001776	10box1.5	36.8642	53.7894	16.9252	14spike	54.9425	117.757	62.8142	0.269449
AUR62001779	15asyMt2	7.53495	11.5499	4.01494	08asyMt1	5.62863	9.5122	3.88357	1.03383
AUR62001782	10rigid	4.52409	6.8652	2.34112	14box1.5	3.69497	4.87846	1.18349	1.97815
AUR62001794	16asyMt2	6.99314	9.63946	2.64632	14box2	3.23542	4.1663	0.930879	2.84282
AUR62001795	07mt	1.3901	3.22053	1.83042	05spike	2.22289	3.60398	1.38109	1.32535
AUR62001799	12mt	20.641	35.9319	15.2909	14box1.5	9.5661	16.3869	6.82076	2.24182
AUR62001800	09rigid	15.1903	33.9026	18.7123	11rigid	23.0268	42.1275	19.1006	0.97967
AUR62001804	01spike	8.38352	19.4096	11.0261	05spike	4.16202	8.16583	4.00381	2.7539
AUR62001806	09rigid	6.16863	8.37494	2.20631	11rigid	6.18862	8.68832	2.4997	0.882632
AUR62001808	15cos	5.10116	8.37079	3.26964	18hbox	4.7826	6.12361	1.34101	2.43819
AUR62001809	16asyMt1	8.65197	13.0068	4.35485	22spike	5.23844	9.01936	3.78091	1.1518
AUR62001817	06asyMt1	0.917349	2.12158	1.20423	12mt	0.712489	1.57731	0.864817	1.39247
AUR62001822	23asyMt2	3.29672	6.53514	3.23841	18asyMt1	2.365	3.66552	1.30053	2.49008
AUR62001823	03asyMt1	12.372	18.9245	6.55249	10rigid	12.893	18.9912	6.09823	1.07449
AUR62001827	07mt	3.11903	6.53635	3.41731	08box2	5.17094	6.67955	1.50861	2.26521
AUR62001828	10mt	44.6498	86.6396	41.9898	10spike	169.057	255.863	86.8055	0.483723
AUR62001830	10cos	106.961	165.431	58.4699	11rigid	146.474	226.053	79.5798	0.734733
AUR62001839	10mt	6.46288	10.9995	4.53662	07asyMt1	6.36629	8.43053	2.06424	2.19772
AUR62001846	04box1	12.6525	31.9689	19.3164	05asyMt1	7.24874	14.2359	6.98719	2.76455
AUR62001849	02asyMt2	14.6757	48.9778	34.3022	01spike	10.6326	41.0829	30.4503	1.1265
AUR62001852	23box1	2.64027	4.05501	1.41474	01cos	3.30588	5.53559	2.22971	0.634494
AUR62001855	06asyMt1	1.62899	2.71045	1.08147	11mt	1.78739	2.84586	1.05847	1.02172
AUR62001863	11box1	42.0267	63.2565	21.2298	06asyMt1	37.4793	53.0864	15.6072	1.36026
AUR62001866	14box2	0.967535	1.31094	0.343402	00hbox	2.00356	2.88855	0.884999	0.388026
AUR62001869	05asyMt1	6.64318	9.73332	3.09014	11rigid	5.58013	8.02771	2.44758	1.26253
AUR62001880	07asyMt2	2528.72	6609.07	4080.36	07cos	2687	5741.01	3054.01	1.33607
AUR62001881	03hbox	12.7609	20.6258	7.86495	07rigid	11.9213	19.8939	7.97258	0.9865
AUR62001884	12mt	6.1673	16.4511	10.2838	11asyMt1	7.10655	15.7066	8.60007	1.19578
AUR62001887	18hbox	6.092	10.6437	4.55173	21mt	3.21807	5.30794	2.08987	2.17799
AUR62001888	04asyMt1	24.0727	36.0941	12.0213	09mt	23.3182	35.2514	11.9332	1.00738
AUR62001892	14cos	4.85343	7.95417	3.10074	10asyMt1	4.40738	6.73217	2.32479	1.33377
AUR62001925	06mt	5.69785	14.0612	8.36333	10box1.5	5.19483	7.41204	2.21721	3.772
AUR62001926	01hbox	48.2241	103.423	55.1991	04mt	42.8708	77.9877	35.1169	1.57187
AUR62001930	03asyMt2	3.03025	6.00728	2.97704	03spike	1.8489	3.55692	1.70802	1.74297
AUR62001933	02mt	5.92571	20.55	14.6243	03mt	5.84186	17.0255	11.1837	1.30765
AUR62001939	01asyMt2	2.09626	4.32187	2.22562	01mt	2.01584	3.5866	1.57077	1.4169
AUR62001953	10rigid	5.69273	7.8262	2.13347	14spike	10.6388	15.9514	5.31258	0.401588
AUR62001954	09spike	13.9352	33.6744	19.7392	04asyMt1	26.8722	36.4106	9.53833	2.06946
AUR62001955	08mt	0.502625	1.17878	0.676153	10box2	0.923885	1.23081	0.306926	2.20298
AUR62001961	06asyMt1	5.96223	11.8989	5.93665	12rigid	6.22991	11.0231	4.79319	1.23856
AUR62001964	23asyMt2	23.1052	54.0553	30.9501	22spike	7.90666	18.2398	10.3331	2.99524
AUR62001966	04asyMt1	8.86318	13.8525	4.98928	11rigid	6.59981	10.6355	4.03573	1.23628
AUR62001967	11box1	1.28313	1.77572	0.492596	14rigid	1.52689	2.31566	0.788773	0.624509
AUR62001970	07hbox	3.79417	5.10891	1.31474	12mt	6.54894	9.43189	2.88295	0.45604
AUR62001972	07mt	0.842782	1.98047	1.13769	05spike	1.00501	1.95494	0.949929	1.19766
AUR62001979	10box1.5	1.11643	1.6159	0.49947	11mt	1.03815	1.85574	0.817594	0.610902
AUR62001987	19hbox	27.6705	39.4897	11.8191	21mt	16.7105	25.5227	8.81215	1.34123
AUR62001990	23spike	2.97473	9.14677	6.17205	17box1.5	0.966978	1.5784	0.611426	10.0945
AUR62001996	17box1	2.04089	3.10715	1.06626	17mt	1.11976	1.63257	0.512804	2.07927
AUR62002002	04asyMt1	7.68594	11.7553	4.06932	06asyMt1	5.83613	9.45511	3.61898	1.12444
AUR62002005	11asyMt1	1.95923	3.1466	1.18737	17mt	4.02152	8.14986	4.12833	0.287615
AUR62002007	01box1	0.980662	2.03162	1.05095	01mt	1.99511	5.25438	3.25927	0.32245
AUR62002008	10box1.5	6.52154	9.99299	3.47145	10asyMt1	6.92049	11.6217	4.70126	0.738408
AUR62002011	13asyMt1	10.1579	14.5495	4.39164	21asyMt2	6.95934	9.82931	2.86997	1.5302
AUR62002012	05asyMt1	0.643155	1.42429	0.781137	05spike	0.674127	1.01288	0.338753	2.30592
AUR62002014	05asyMt1	0.737221	2.03582	1.2986	05asyMt1	0.711815	1.80216	1.09034	1.191
AUR62002021	08mt	12.3612	35.4817	23.1205	10mt	13.635	31.2879	17.6529	1.30973
AUR62002036	12mt	1.12351	2.4723	1.34879	14mt	1.65748	2.69349	1.03601	1.30191
AUR62002039	04spike	4.82221	7.96576	3.14355	14spike	4.16004	6.28922	2.12918	1.47641
AUR62002045	13asyMt1	6.08427	8.75065	2.66637	20spike	3.73936	5.43144	1.69208	1.5758
AUR62002046	19cos	10.7918	15.7534	4.96161	18asyMt1	6.34616	10.3721	4.02595	1.23241
AUR62002047	14box1	2.05764	3.30947	1.25183	17box1	1.26498	1.79456	0.529582	2.3638
AUR62002048	16spike	9.11971	15.5332	6.4135	21asyMt2	5.70035	9.12211	3.42176	1.87433
AUR62002049	14asyMt1	1.8883	2.76589	0.877583	20spike	1.29779	2.05897	0.761184	1.15292
AUR62002051	15spike	1.09311	1.61969	0.526577	18asyMt2	0.930719	1.3383	0.407578	1.29197
AUR62002053	07asyMt1	6.84644	12.419	5.57255	12mt	6.86923	13.6952	6.82596	0.816376
AUR62002054	11mt	29.9573	64.508	34.5507	11spike	17.9287	44.6677	26.739	1.29215
AUR62002055	10rigid	14.7291	21.2791	6.55005	12spike	17.9566	29.5213	11.5647	0.566383
AUR62002061	16asyMt2	6.38342	9.07902	2.69559	08asyMt1	5.28184	7.71072	2.42888	1.10981
AUR62002063	08mt	2.77448	6.97321	4.19872	10rigid	4.02871	6.09459	2.06588	2.03241
AUR62002068	15asyMt2	19.6131	29.7893	10.1761	12rigid	12.6061	19.3572	6.7511	1.50733
AUR62002076	11mt	7.16194	14.8152	7.65331	11mt	4.57691	9.73427	5.15736	1.48396
AUR62002085	09rigid	33.4723	51.9122	18.4399	17asyMt2	46.482	67.0419	20.5599	0.896887
AUR62002086	04asyMt1	5.30492	8.54669	3.24177	10mt	5.41385	8.50195	3.0881	1.04976
AUR62002088	01box1	14.9191	25.2517	10.3326	02box1	10.8383	17.8982	7.05982	1.46358
AUR62002089	10box2	7.03643	9.84003	2.80361	15mt	8.30729	11.7112	3.40388	0.823651
AUR62002098	03spike	37.4599	64.7325	27.2726	09asyMt2	18.3636	32.292	13.9284	1.95806
AUR62002131	04spike	7.56628	15.5538	7.98751	17asyMt2	4.63589	9.42704	4.79116	1.66713
AUR62002133	13asyMt1	14.8384	21.7651	6.92667	14box1.5	7.07546	9.75431	2.67885	2.58569
AUR62002135	18box1.5	9.23423	15.2996	6.06539	21spike	4.89642	8.56389	3.66747	1.65384
AUR62002136	11box1	0.911587	1.4979	0.586312	18asyMt2	0.853281	1.56997	0.716693	0.818079
AUR62002145	08mt	1.3237	3.05213	1.72843	05spike	0.933727	3.45191	2.51818	0.686379
AUR62002149	16asyMt1	15.9778	34.9664	18.9886	20spike	6.89304	19.4502	12.5572	1.51217
AUR62002150	00box1	9.25876	17.5478	8.28903	01mt	8.61339	16.5425	7.92911	1.04539
AUR62002157	18box1.5	86.3777	159.672	73.2943	19asyMt1	46.2578	81.4469	35.1891	2.08287
AUR62002158	01spike	2.09157	5.02501	2.93345	06mt	0.67206	1.70219	1.03012	2.84766
AUR62002160	16mt	4.72463	7.69761	2.97298	16box1.5	2.83833	3.94017	1.10184	2.69818
AUR62002171	19box1	2.45275	5.15847	2.70572	22spike	1.29141	2.2351	0.943693	2.86716
AUR62002177	08asyMt1	2.76256	5.22094	2.45837	18asyMt2	5.74627	9.10611	3.35984	0.731693
AUR62002178	13asyMt1	27.3919	43.7682	16.3763	21spike	18.692	29.1115	10.4195	1.5717
AUR62002181	07spike	6.01494	11.6214	5.6065	09mt	4.6894	8.92026	4.23086	1.32515
AUR62002183	08box1	0.785266	1.32993	0.544663	11box1.5	1.00939	1.55595	0.546559	0.996532
AUR62002186	16asyMt2	3.90136	6.49412	2.59276	09asyMt1	2.89138	4.73408	1.84269	1.40705
AUR62002189	12mt	61.3501	152.659	91.3084	10spike	19.9894	66.0796	46.0903	1.98108
AUR62002193	00box1	6.58208	9.43136	2.84928	07asyMt2	4.69074	8.31655	3.6258	0.785835
AUR62002195	12asyMt1	26.26	43.0976	16.8376	15box2	25.3684	34.3403	8.97189	1.87671
AUR62002199	13mt	6.08019	10.2398	4.15963	16hbox	4.90588	6.29757	1.39169	2.98891
AUR62002207	08rigid	0.87453	1.48853	0.613995	10hbox	1.13491	1.61319	0.478284	1.28375
AUR62002223	12asyMt1	17.7144	27.0821	9.36775	22asyMt2	10.7029	16.5803	5.87746	1.59384
AUR62002226	02asyMt2	0.914426	2.24769	1.33327	21asyMt1	1.03063	1.51891	0.488278	2.73055
AUR62002227	00mt	7.30574	18.2888	10.983	02spike	2.47653	4.97149	2.49496	4.40209
AUR62002228	02spike	1.9246	2.82765	0.903046	11asyMt1	1.78883	2.53444	0.745612	1.21115
AUR62002230	05asyMt1	3.97107	6.12779	2.15672	13mt	3.24068	4.86184	1.62116	1.33035
AUR62002231	12asyMt2	0.862694	1.81063	0.947937	09asyMt1	0.523083	1.11965	0.596562	1.589
AUR62002239	09rigid	2.1462	3.46216	1.31595	15mt	3.29093	5.67438	2.38345	0.55212
AUR62002240	07asyMt1	1.33491	1.93693	0.60202	15asyMt2	1.67617	2.55352	0.877348	0.686182
AUR62002246	20hbox	39.2201	62.0975	22.8774	21spike	21.8416	31.0614	9.21979	2.48134
AUR62002253	02asyMt1	8.36516	11.6578	3.29265	13hbox	5.35746	8.06441	2.70695	1.21637
AUR62002263	17mt	5.65918	8.08918	2.43	16hbox	4.0899	5.4336	1.34369	1.80845
AUR62002274	05spike	1.96721	3.88234	1.91513	14spike	2.37751	4.28793	1.91041	1.00247
AUR62002275	05mt	1.5399	5.0334	3.49351	07box1	1.2773	2.71259	1.43529	2.43401
AUR62002276	00box1	21.7217	35.4635	13.7418	02cos	22.9044	41.5487	18.6444	0.737047
AUR62002284	20hbox	9.44845	16.151	6.70254	21spike	3.23098	6.20657	2.97559	2.25251
AUR62002293	08mt	6.11561	13.1372	7.0216	12mt	8.71271	15.5282	6.81547	1.03024
AUR62002298	19hbox	8.20628	14.3676	6.1613	21spike	3.82337	6.38207	2.5587	2.40798
AUR62002299	05mt	3.12705	6.103	2.97595	09box1	2.97182	4.61663	1.64481	1.80929
AUR62002305	14mt	5.30753	9.30547	3.99794	22asyMt2	3.57943	5.136	1.55657	2.56844
AUR62002308	01box1.5	1.37766	1.84094	0.463279	01mt	1.97361	2.88597	0.912357	0.507782
AUR62002312	05asyMt1	36.5977	64.0161	27.4184	05spike	27.3006	56.9545	29.6538	0.924615
AUR62002318	12mt	1.09666	2.2164	1.11973	14box2	0.848113	1.23389	0.385776	2.90255
AUR62002320	16mt	3.76957	6.0056	2.23603	20spike	2.2626	3.77241	1.50981	1.481
AUR62002321	10box1.5	3.17936	4.39511	1.21575	12box1.5	2.13079	3.46082	1.33003	0.914077
AUR62002328	23spike	189.438	694.562	505.123	00asyMt1	77.3628	168.43	91.0673	5.5467
AUR62002334	13hbox	3.32254	4.57836	1.25583	14box2	2.41824	3.18166	0.763422	1.645
AUR62002337	18cos	7.04132	12.0461	5.00479	21mt	2.70393	4.72112	2.01718	2.48108
AUR62002343	05spike	4.22025	14.7939	10.5736	15asyMt2	4.03765	6.92271	2.88506	3.66497
AUR62002349	23hbox	7.99803	11.3435	3.34543	00mt	6.32147	9.50238	3.18091	1.05172
AUR62002350	20asyMt1	1.46579	2.7858	1.32001	01mt	1.74927	2.76461	1.01533	1.30008
AUR62002352	04spike	8.07869	13.6764	5.59775	04spike	6.99751	10.3149	3.31742	1.68738
AUR62002366	11hbox	7.51072	10.7064	3.1957	14mt	8.73704	12.5066	3.76953	0.847772
AUR62002368	08spike	6.88582	25.4029	18.517	11mt	6.14388	18.0927	11.9488	1.54969
AUR62002377	09cos	11.5972	18.9571	7.35989	10rigid	13.0773	19.7682	6.69086	1.09999
AUR62002393	13mt	3.30103	6.06762	2.76659	16rigid	2.18177	3.5346	1.35283	2.04504
AUR62002395	13spike	1.90534	3.22316	1.31782	11spike	1.49398	3.22075	1.72677	0.763169
AUR62002398	04box2	1.41235	1.77405	0.361693	14box1.5	2.11831	2.81543	0.697119	0.51884
AUR62002403	13asyMt1	7.88803	13.7669	5.87891	16hbox	3.81598	5.45163	1.63564	3.59425
AUR62002412	11box1	4.69597	7.11333	2.41736	11mt	4.60272	7.47998	2.87726	0.840161
AUR62002416	05box1.5	20.8495	31.0004	10.1509	08box1	30.5141	50.797	20.283	0.500462
AUR62002418	12cos	10.3509	16.7346	6.38369	14box1	15.1561	20.9882	5.83209	1.09458
AUR62002419	10cos	2.79136	5.26524	2.47388	10mt	2.74006	5.51349	2.77344	0.89199
AUR62002432	00box1	7.51003	19.2777	11.7677	00asyMt1	5.34539	13.2541	7.90869	1.48794
AUR62002440	12asyMt2	6.59252	13.2594	6.66687	13mt	4.75856	9.51502	4.75646	1.40165
AUR62002441	07asyMt1	1.73273	2.90973	1.17701	12mt	1.89007	3.84607	1.956	0.60174
AUR62002446	22mt	30.4886	62.613	32.1244	22asyMt1	15.5486	25.2815	9.73289	3.3006
AUR62002474	20asyMt1	6.95958	15.7581	8.79854	23asyMt1	6.3611	12.5397	6.17858	1.42404
AUR62002484	19hbox	51.6366	90.2121	38.5754	21spike	16.9269	29.4474	12.5205	3.08098
AUR62002485	15asyMt1	1.64473	2.53684	0.892113	20spike	1.14608	1.78703	0.640949	1.39186
AUR62002489	16rigid	4.31806	6.54448	2.22641	16rigid	3.38612	4.74185	1.35572	1.64223
AUR62002492	06asyMt1	9.87564	16.881	7.00532	17asyMt2	16.999	22.9296	5.93059	1.18122
AUR62002497	05asyMt1	27.1467	46.3617	19.215	12rigid	19.5369	27.1915	7.65454	2.51027
AUR62002506	17box1.5	26.9091	51.2423	24.3332	20asyMt2	12.636	21.6338	8.99776	2.70436
AUR62002510	23asyMt2	8.95866	15.7742	6.81552	20spike	4.9993	7.74056	2.74125	2.48628
AUR62002512	05mt	52.2455	125.525	73.2795	05asyMt1	42.2317	68.0882	25.8565	2.83409
AUR62002517	21hbox	5.26795	7.9588	2.69086	21spike	3.3467	5.025	1.67829	1.60333
AUR62002522	20asyMt1	5.11639	13.8973	8.78095	00mt	4.83538	12.4459	7.61051	1.15379
AUR62002534	23asyMt2	7.14975	13.4257	6.276	22mt	4.38575	10.1	5.71422	1.09831
AUR62002535	14asyMt1	1.58625	4.2737	2.68746	23mt	0.884691	2.17085	1.28616	2.08953
AUR62002539	13asyMt1	1.20185	2.02029	0.81844	16box1	1.03281	1.58417	0.551355	1.48442
AUR62002541	10cos	6.69831	14.035	7.33674	13cos	9.53515	16.6952	7.16	1.02468
AUR62002543	13asyMt1	15.0305	24.8272	9.79675	22asyMt2	10.4919	15.7811	5.2892	1.85222
AUR62002550	18rigid	35.9134	58.3019	22.3884	22spike	23.0858	36.7245	13.6387	1.64154
AUR62002553	23hbox	67.2314	133.567	66.3355	00box1.5	37.7196	66.5945	28.8749	2.29734
AUR62002555	00box1	9.70494	17.0976	7.39268	23mt	9.2045	14.7115	5.50698	1.34242
AUR62002558	03box1.5	14.4034	19.3487	4.94531	03asyMt1	14.5969	19.1778	4.58094	1.07954
AUR62002574	13asyMt1	2.09726	3.16553	1.06828	19mt	1.57313	2.34909	0.775964	1.37671
AUR62002580	00box1	3.15644	8.11525	4.95882	00asyMt1	3.16325	9.03906	5.87581	0.843938
AUR62002581	13asyMt1	6.76926	9.39165	2.62239	22asyMt2	5.60942	7.46439	1.85497	1.41371
AUR62002591	12asyMt1	4.19816	5.68546	1.4873	15hbox	3.18268	3.94126	0.758579	1.96064
AUR62002592	16rigid	5.97707	9.49471	3.51764	19mt	4.40135	6.3089	1.90755	1.84406
AUR62002593	13asyMt1	3.72449	5.37465	1.65016	22asyMt2	2.85563	4.01161	1.15598	1.42749
AUR62002604	07mt	2.94726	4.55846	1.61119	11hbox	3.17623	4.10449	0.928264	1.7357
AUR62002606	13cos	3.17892	5.36304	2.18413	17cos	4.7878	6.42977	1.64197	1.33018
AUR62002608	08cos	3.76008	5.99061	2.23052	15mt	4.6247	7.63379	3.00909	0.741262
AUR62002609	14mt	2.91362	4.61237	1.69874	20spike	2.36127	3.5635	1.20223	1.41299
AUR62002610	09box2	2.17192	3.30206	1.13014	11rigid	1.41639	2.04386	0.627471	1.80111
AUR62002619	12mt	11.7733	22.0315	10.2583	16rigid	11.6723	15.6938	4.02148	2.55086
AUR62002623	05asyMt1	1.90307	3.71921	1.81613	11mt	1.624	3.4835	1.8595	0.976676
AUR62002633	12mt	1.38728	2.8178	1.43052	15hbox	1.57799	2.34397	0.765983	1.86756
AUR62002634	08rigid	4.23104	6.84216	2.61112	17asyMt2	6.66318	10.7178	4.05465	0.643983
AUR62002638	10box2	44.744	56.9108	12.1668	12rigid	36.7115	53.2315	16.52	0.736487
AUR62002639	11mt	6.3215	13.0337	6.71217	09asyMt1	6.07652	11.2619	5.18536	1.29445
AUR62002656	18box1.5	4.98357	6.69843	1.71486	21mt	3.69794	5.11633	1.41839	1.20902
AUR62002674	13spike	1.71539	2.74719	1.0318	05spike	0.838622	2.01527	1.17665	0.876898
AUR62002679	12spike	5.534	8.37543	2.84143	18asyMt2	5.11918	9.07984	3.96066	0.717414
AUR62002686	02rigid	35.6591	72.6906	37.0315	03mt	46.0054	67.8261	21.8207	1.69708
AUR62002687	20box1.5	6.50602	9.02433	2.51831	22mt	5.25078	8.84192	3.59114	0.701257
AUR62002694	11box1	32.7056	45.1211	12.4155	10spike	33.3253	49.2087	15.8834	0.78167
AUR62002695	19hbox	11.4239	16.7194	5.29551	22spike	6.86043	9.80299	2.94256	1.79963
AUR62002696	18box1.5	42.3006	81.0169	38.7163	20mt	18.4366	33.0551	14.6184	2.64846
AUR62002704	12mt	7.16381	14.2564	7.09255	13hbox	5.67737	9.03198	3.3546	2.11428
AUR62002705	12mt	10.8975	21.7198	10.8223	11asyMt1	9.78905	18.3975	8.6084	1.25717
AUR62002707	05box1	5.89108	11.1282	5.23709	07mt	6.05599	9.70144	3.64544	1.43661
AUR62002713	06asyMt1	2.97663	5.68375	2.70712	12mt	3.91948	6.42363	2.50415	1.08105
AUR62002726	14asyMt1	3.94607	6.85103	2.90497	23asyMt2	2.72056	4.4836	1.76304	1.6477
AUR62002738	01mt	9.3941	19.8574	10.4633	02spike	10.5216	22.5628	12.0412	0.868954
AUR62002741	10box2	0.780346	1.12995	0.349602	16rigid	0.877964	1.27931	0.401343	0.871078
AUR62002755	17rigid	2.53928	3.41984	0.880562	14box2	1.64915	2.18411	0.534956	1.64605
AUR62002758	19box2	8.66256	12.1008	3.43826	22rigid	7.52827	10.8512	3.32292	1.03471
AUR62002762	11box1.5	2.15769	3.00869	0.851	13box2	2.79584	3.92268	1.12685	0.755205
AUR62002766	11spike	2.40877	9.6428	7.23404	21spike	1.89304	6.19707	4.30402	1.68076
AUR62002771	17asyMt2	3.01343	4.7149	1.70147	14box2	2.04789	2.76974	0.721847	2.3571
AUR62002781	18box1.5	7.98795	13.6512	5.66322	21spike	4.25116	6.3185	2.06734	2.73938
AUR62002791	21box1.5	6.42018	9.84713	3.42695	22asyMt2	3.59951	5.11365	1.51414	2.26329
AUR62002793	11asyMt1	31.7071	75.0006	43.2934	21asyMt2	30.8484	69.3946	38.5461	1.12316
AUR62002797	08spike	10.6489	59.1539	48.505	11spike	10.7291	46.9344	36.2053	1.33972
AUR62002802	00box1	6.87806	14.5509	7.67283	00mt	4.23019	8.01111	3.78092	2.02935
AUR62002805	15asyMt2	6.34366	10.3113	3.96766	09asyMt1	5.07781	7.61341	2.5356	1.56478
AUR62002815	08mt	60.7959	172.573	111.777	14mt	136.567	332.895	196.328	0.569339
AUR62002823	20box2	9.24522	13.2354	3.99017	21rigid	6.36387	9.89235	3.52849	1.13084
AUR62002824	21rigid	2.86222	4.23169	1.36947	00cos	2.37239	4.85006	2.47767	0.552726
AUR62002828	05mt	3.83329	6.22687	2.39357	10asyMt1	2.76793	3.85611	1.08818	2.19961
AUR62002829	23spike	3.06403	6.57212	3.50809	14box1.5	2.79447	3.36779	0.57332	6.11891
AUR62002834	10cos	1.27431	2.1544	0.880091	11mt	2.2498	3.8138	1.564	0.562717
AUR62002840	19box2	13.8228	23.2322	9.40934	16rigid	10.901	15.0735	4.17257	2.25504
AUR62002848	23asyMt2	5.45194	13.5354	8.08347	23spike	0.774886	1.91946	1.14458	7.06239
AUR62002851	23box1	6.07866	11.9593	5.88063	00asyMt1	1.0712	2.03404	0.962837	6.10761
AUR62002867	11asyMt1	32.927	71.6327	38.7057	21asyMt2	27.7208	53.5649	25.8441	1.49766
AUR62002874	19box1	1.90595	3.08517	1.17922	21asyMt1	0.954571	1.57004	0.615473	1.91596
AUR62002880	08mt	9.19701	20.4826	11.2856	13rigid	16.7512	29.4867	12.7355	0.886148
AUR62002885	16mt	19.5633	31.4329	11.8696	00asyMt2	22.9702	30.0607	7.09054	1.67401
AUR62002890	17box2	3.85252	5.26544	1.41291	23spike	4.24567	6.46309	2.21743	0.637187
AUR62002892	19hbox	9.17888	16.6669	7.48802	22asyMt2	4.98503	7.15316	2.16812	3.45369
AUR62002906	18box1	7.01042	10.9209	3.91046	22spike	3.90389	6.04879	2.14491	1.82314
AUR62002909	02rigid	70.6929	141.136	70.4428	03mt	52.5192	81.2845	28.7653	2.44888
AUR62002915	18box1.5	7.17201	12.9723	5.80032	21spike	2.59935	5.68148	3.08213	1.88192
AUR62002918	04spike	7.15478	21.2454	14.0907	15spike	8.89776	17.6295	8.73175	1.61373
AUR62002919	12hbox	24.6814	35.5984	10.917	15cos	32.4379	43.3407	10.9029	1.0013
AUR62002921	22asyMt1	126.391	216.6	90.2093	02box1.5	72.6242	101.999	29.3745	3.071
AUR62002929	19box1.5	14.6228	35.1412	20.5184	22spike	0.755995	2.05238	1.29638	15.8275
AUR62002934	16mt	5.80324	10.3106	4.5074	15hbox	2.96711	3.8762	0.90909	4.95814
AUR62002941	11box1	4.25454	6.11897	1.86443	11rigid	3.63837	5.57432	1.93595	0.963057
AUR62002943	05asyMt2	2.23071	3.60304	1.37234	03asyMt2	1.91631	2.84365	0.927341	1.47986
AUR62002946	12spike	0.67525	1.17763	0.502377	08asyMt1	0.772897	1.26552	0.492627	1.01979
AUR62002955	04asyMt1	14.0591	25.06	11.0009	10box1	20.4743	37.0902	16.6159	0.662075
AUR62002959	10box1.5	3.7159	5.87386	2.15796	08asyMt1	3.03764	4.6821	1.64446	1.31226
AUR62002962	01box2	6.24582	9.10726	2.86144	02spike	11.1071	16.1309	5.02372	0.569585
AUR62002997	08spike	260.826	517.071	256.246	09box1	289.449	447.279	157.83	1.62355
AUR62002998	08spike	824.356	1635.31	810.956	09box1	886.515	1495.18	608.667	1.33235
AUR62003008	13mt	1.00323	2.69363	1.6904	14mt	0.797605	1.75254	0.954932	1.77018
AUR62003011	22box1	9.9198	16.6796	6.75982	00cos	10.4505	19.2686	8.81809	0.766585
AUR62003012	03asyMt2	2.5075	4.4023	1.8948	22spike	1.48196	3.4805	1.99853	0.948093
AUR62003013	22box1	27.4359	43.9021	16.4663	01asyMt2	33.8528	61.2485	27.3957	0.601053
AUR62003015	05mt	2.03434	5.58381	3.54947	10box1.5	4.82621	8.45891	3.63271	0.977088
AUR62003016	13asyMt1	10.4471	15.6834	5.23627	22asyMt2	7.0345	10.1401	3.10561	1.68607
AUR62003018	17asyMt2	4.93768	6.72419	1.7865	09asyMt1	3.61868	4.83799	1.21931	1.46518
AUR62003021	17rigid	10.047	16.5627	6.51568	22asyMt2	6.13511	9.30225	3.16714	2.05728
AUR62003035	09mt	20.1287	33.1093	12.9806	15mt	30.3159	43.1982	12.8822	1.00764
AUR62003042	09cos	65.6697	94.6833	29.0136	16asyMt2	106.528	167.449	60.9204	0.476253
AUR62003043	08spike	1.86809	6.73433	4.86624	10mt	1.7147	5.15357	3.43887	1.41507
AUR62003044	13asyMt1	1.35364	1.84577	0.492125	11asyMt1	0.711061	1.13322	0.422163	1.16572
AUR62003047	12mt	10.1941	21.8045	11.6104	15box1	9.4532	14.0024	4.54916	2.5522
AUR62003058	20hbox	9.12559	12.6646	3.53903	00cos	6.33755	9.88986	3.55231	0.996262
AUR62003063	23asyMt2	17.4713	50.435	32.9637	23mt	14.0242	49.2653	35.2411	0.935375
AUR62003067	16mt	0.63426	1.42085	0.786591	22spike	0.77849	1.40048	0.621988	1.26464
AUR62003075	03asyMt2	1.79848	2.91825	1.11977	01box1	1.43618	2.17315	0.736971	1.51943
AUR62003078	04spike	2.65893	10.1708	7.51184	04asyMt1	1.95649	3.97151	2.01502	3.72793
AUR62003083	11mt	11.5238	18.7342	7.21038	12cos	14.3368	21.3	6.96317	1.0355
AUR62003085	12mt	1.08669	1.82566	0.738973	12mt	1.19379	2.01852	0.824737	0.89601
AUR62003090	14rigid	1.80159	3.03706	1.23546	10asyMt1	1.20014	2.05849	0.858346	1.43935
AUR62003093	23box1	4.9336	10.7353	5.80166	22asyMt1	2.21788	4.09731	1.87943	3.08692
AUR62003098	18box1	6.37751	11.8987	5.52116	23asyMt2	3.10287	4.93898	1.83611	3.00699
AUR62003102	04asyMt1	2.61162	5.63462	3.023	10hbox	1.76862	3.09537	1.32674	2.27852
AUR62003103	15asyMt2	3.28664	5.93088	2.64424	12rigid	2.94413	4.30608	1.36195	1.94151
AUR62003112	13asyMt1	2.73808	4.27728	1.53921	22asyMt2	2.02005	2.74646	0.726402	2.11895
AUR62003117	21asyMt1	1.45634	2.09413	0.637794	22box1.5	2.74313	3.62512	0.881998	0.723123
AUR62003121	11spike	0.862046	2.05324	1.19119	12cos	1.04583	2.39982	1.35399	0.879766
AUR62003130	08mt	34.2226	82.205	47.9824	07asyMt1	22.2588	52.02	29.7612	1.61225
AUR62003131	03mt	217.146	631.205	414.059	07mt	101.713	206.224	104.511	3.96185
AUR62003135	11cos	5.88929	8.36856	2.47928	14hbox	6.5042	9.03932	2.53512	0.977974
AUR62003136	11rigid	31.0837	47.336	16.2523	14asyMt1	50.0636	75.2194	25.1557	0.646068
AUR62003137	19hbox	21.7875	36.851	15.0634	21spike	9.07005	14.5012	5.43111	2.77355
AUR62003140	08mt	4.73607	11.7625	7.02647	09mt	4.56946	9.01461	4.44516	1.5807
AUR62003141	06mt	571.662	1057.95	486.292	10box1.5	750.993	945.57	194.577	2.49922
AUR62003146	14mt	0.838716	1.61993	0.781214	17box1	0.78332	1.18573	0.402411	1.94134
AUR62003147	17cos	9.43082	14.5789	5.14805	21spike	6.36029	12.6867	6.32645	0.813735
AUR62003149	08spike	11.3348	31.4656	20.1307	05spike	7.69316	34.1642	26.471	0.760482
AUR62003150	23asyMt1	76.3175	170.243	93.9257	05spike	35.8156	95.8707	60.0551	1.56399
AUR62003159	23asyMt2	4.87146	10.0747	5.2032	15box2	2.68045	3.53348	0.853028	6.09968
AUR62003161	08box1	1.06	1.36221	0.302204	11spike	2.53411	4.10158	1.56747	0.192797
AUR62003162	02rigid	9.27678	14.6021	5.32536	07box1.5	12.7615	16.8511	4.08963	1.30216
AUR62003171	16cos	127.834	176.456	48.6215	20rigid	116.802	185.006	68.2039	0.712884
AUR62003173	08rigid	5.56197	9.97798	4.41601	11rigid	7.46171	11.4838	4.02211	1.09793
AUR62003177	17box1.5	9.92462	15.3415	5.41686	22asyMt2	8.32005	12.8486	4.52857	1.19615
AUR62003180	15asyMt2	12.5023	21.5746	9.07233	08asyMt1	7.08732	11.4993	4.41203	2.05627
AUR62003189	12mt	0.784946	1.53918	0.754232	11mt	0.630424	1.22622	0.595798	1.26592
AUR62003200	04asyMt1	7.95884	13.033	5.07421	12rigid	9.68279	13.2196	3.53685	1.43467
AUR62003201	09hbox	1.78243	2.6065	0.824074	13cos	1.82922	2.97967	1.15045	0.716304
AUR62003203	03spike	3.85548	13.9779	10.1224	02spike	2.45606	7.07504	4.61898	2.19149
AUR62003204	06asyMt1	1.41434	2.48993	1.07558	12box1.5	1.70066	2.45779	0.757131	1.4206
AUR62003205	18box1.5	56.6443	127.954	71.3098	21spike	18.4608	36.4731	18.0123	3.95896
AUR62003206	12asyMt1	2.39546	3.99	1.59455	22mt	1.29962	2.59781	1.29819	1.22829
AUR62003217	00box1	4.52258	8.57158	4.049	01box1	5.68355	10.3558	4.67226	0.866604
AUR62003223	20spike	5.1214	31.8392	26.7178	09spike	8.63906	35.0465	26.4074	1.01175
AUR62003224	20spike	68.5175	463.457	394.939	09spike	82.7862	445.606	362.82	1.08853
AUR62003225	20spike	1.63096	11.7478	10.1169	08spike	4.3196	32.8866	28.567	0.354145
AUR62003233	12mt	3.9892	6.3181	2.3289	10asyMt1	3.36008	5.23423	1.87415	1.24265
AUR62003234	00box1	22.4385	54.6283	32.1897	00spike	14.9898	54.6395	39.6497	0.811854
AUR62003236	00box1	14.0838	25.2514	11.1676	02asyMt2	12.0735	22.4341	10.3606	1.07789
AUR62003241	15asyMt2	10.4061	15.9407	5.5345	11rigid	8.29934	11.6437	3.34439	1.65486
AUR62003244	10cos	2.30874	3.91731	1.60857	11mt	2.13683	3.87049	1.73366	0.927844
AUR62003246	17asyMt2	2.52447	4.05493	1.53046	14hbox	1.86395	2.36073	0.496787	3.08071
AUR62003254	04asyMt2	0.832103	1.37641	0.544311	07spike	0.621487	1.3145	0.69301	0.78543
AUR62003255	06asyMt2	3.15542	7.0142	3.85877	05asyMt1	2.04846	4.35185	2.30339	1.67526
AUR62003256	08mt	5.00707	11.0788	6.07175	11asyMt2	9.53778	15.5632	6.02544	1.00768
AUR62003257	15asyMt2	0.765058	1.46942	0.704365	13rigid	0.670945	1.0681	0.397159	1.77351
AUR62003259	00box1	16.6915	33.6459	16.9544	02asyMt2	11.7791	19.951	8.17191	2.07471
AUR62003262	20spike	7.5119	16.3788	8.86689	23spike	6.63278	15.9202	9.28742	0.954721
AUR62003264	13mt	61.7734	101.935	40.1617	12rigid	30.8851	44.2871	13.402	2.99669
AUR62003273	23rigid	3.02589	7.86365	4.83776	00box1	1.00627	2.06848	1.0622	4.55445
AUR62003282	16mt	76.9329	139.463	62.5304	21mt	54.9661	91.8763	36.9102	1.69412
AUR62003286	12asyMt1	61.9875	110.831	48.8431	21asyMt2	41.4556	67.1961	25.7405	1.89752
AUR62003287	07mt	11.3394	19.1709	7.83149	15asyMt2	15.4145	21.2843	5.86987	1.33419
AUR62003288	07asyMt1	1.89398	2.88404	0.990062	14rigid	2.48399	3.53938	1.05539	0.938102
AUR62003292	03asyMt1	4.20319	6.15023	1.94704	13mt	6.8185	9.44366	2.62516	0.741684
AUR62003293	06asyMt1	2.90852	5.36167	2.45315	11rigid	3.29618	5.61186	2.31568	1.05937
AUR62003302	15mt	2.42975	3.55332	1.12357	14box1.5	1.65563	2.36926	0.713632	1.57444
AUR62003306	19hbox	9.48039	16.2663	6.78591	21mt	3.95995	6.41632	2.45637	2.76258
AUR62003309	21box1.5	11.6498	16.2474	4.5976	20box1.5	5.15753	7.53745	2.37991	1.93184
AUR62003317	14spike	0.46988	1.06658	0.596703	13box2	0.74444	1.01116	0.266716	2.23722
AUR62003319	00mt	90.2031	155.062	64.8584	01mt	74.5881	118.563	43.9748	1.4749
AUR62003321	09rigid	1.87373	3.32277	1.44904	16asyMt2	3.00946	4.10532	1.09587	1.32228
AUR62003323	18box1	4.7859	6.71796	1.93206	22asyMt2	3.81903	5.59315	1.77412	1.08903
AUR62003328	14rigid	5.72221	9.28162	3.55941	09spike	5.15202	7.81187	2.65985	1.3382
AUR62003333	06asyMt2	0.716229	1.68317	0.966942	03spike	1.14299	2.37206	1.22907	0.786725
AUR62003336	01mt	5.07435	12.2517	7.17734	03asyMt2	5.72962	11.1507	5.4211	1.32397
AUR62003343	09mt	14.9143	34.984	20.0696	12rigid	19.8721	31.1799	11.3078	1.77484
AUR62003347	13spike	1.46225	2.5435	1.08124	09spike	4.63175	7.315	2.68325	0.40296
AUR62003350	22box1.5	6.29031	9.6569	3.36659	22spike	4.32625	7.32675	3.0005	1.12201
AUR62003355	11mt	1.87896	4.38666	2.5077	10asyMt1	1.88275	4.34182	2.45907	1.01978
AUR62003362	08mt	536.301	1038.95	502.652	13cos	739.861	965.116	225.256	2.23147
AUR62003364	10box1	1.94289	2.69696	0.754073	10asyMt1	1.47223	2.51538	1.04315	0.722882
AUR62003369	12spike	1.62739	2.67468	1.04729	10spike	3.82681	6.69623	2.86942	0.364982
AUR62003376	12mt	2.31573	4.63125	2.31552	10asyMt1	2.46055	4.35639	1.89584	1.22137
AUR62003377	11spike	1.37502	2.77167	1.39665	09spike	3.66822	5.61509	1.94687	0.717382
AUR62003381	12asyMt1	7.94554	11.7565	3.81101	15hbox	4.30203	5.85168	1.54965	2.45927
AUR62003386	19hbox	8.26105	11.6221	3.36103	15box2	6.08599	8.02887	1.94288	1.72992
AUR62003390	22spike	33.4509	132.694	99.2435	23rigid	17.9932	40.8914	22.8982	4.33411
AUR62003397	10cos	3.83243	5.67017	1.83774	12mt	4.63456	6.91397	2.27941	0.806236
AUR62003402	12asyMt1	1.14779	1.66389	0.516102	14asyMt1	2.56223	4.89006	2.32782	0.22171
AUR62003403	10mt	38.5877	87.2947	48.707	14mt	54.3017	113.157	58.8548	0.827579
AUR62003416	23spike	13.4037	39.4047	26.001	10spike	4.26043	7.74798	3.48755	7.45537
AUR62003421	11asyMt1	15.6867	22.1417	6.45495	20asyMt2	11.5851	15.5216	3.93656	1.63974
AUR62003427	09mt	1.80177	3.88327	2.0815	11spike	3.3531	6.45855	3.10545	0.670274
AUR62003429	11box1.5	1.43384	2.0392	0.605354	13box2	0.807831	1.11447	0.306642	1.97414
AUR62003433	23box1	62.4695	106.033	43.5636	00mt	42.3462	64.5694	22.2231	1.96028
AUR62003434	18hbox	9.86016	15.5806	5.72042	21spike	5.20619	8.53835	3.33216	1.71673
AUR62003435	16asyMt2	0.918579	1.59058	0.671999	09spike	0.607015	1.29012	0.683102	0.983747
AUR62003439	02asyMt1	0.868138	1.57688	0.708742	09spike	0.814801	1.12577	0.310971	2.27913
AUR62003441	01box1	4.17529	7.85192	3.67663	04spike	1.99482	3.97237	1.97755	1.85918
AUR62003442	08spike	10.9684	21.1969	10.2285	07asyMt1	13.6861	17.9445	4.25844	2.40194
AUR62003443	09mt	5.62147	11.6668	6.04535	10rigid	11.4199	17.8137	6.3938	0.945503
AUR62003446	15rigid	34.2899	47.3066	13.0167	20rigid	34.7408	51.0658	16.3249	0.79735
AUR62003467	11asyMt1	23.4887	38.997	15.5083	21spike	25.4511	48.3288	22.8777	0.677878
AUR62003475	09rigid	16.9116	26.6972	9.78565	11rigid	17.072	25.1992	8.12725	1.20405
AUR62003478	05asyMt1	2.26655	3.27267	1.00611	12rigid	2.50129	3.77152	1.27023	0.792071
AUR62003482	10cos	2.86125	5.13921	2.27796	11mt	2.62778	5.4805	2.85271	0.798526
AUR62003486	03spike	0.998479	4.32341	3.32493	02asyMt2	0.821662	2.59578	1.77412	1.87413
AUR62003487	23asyMt2	18.5733	39.3577	20.7844	21mt	10.5649	15.5907	5.02578	4.13555
AUR62003489	11mt	2.77269	4.40999	1.6373	14mt	3.35186	5.012	1.66014	0.986243
AUR62003504	21rigid	15.1532	26.0601	10.9069	21box1.5	13.0794	18.1595	5.08016	2.14696
AUR62003506	20rigid	4.33007	6.78523	2.45516	22asyMt2	2.35327	3.22077	0.867493	2.83018
AUR62003507	10asyMt1	0.649957	1.0058	0.355839	10asyMt1	0.859322	1.16278	0.30346	1.1726
AUR62003511	00hbox	4.95967	10.1927	5.23305	23asyMt1	3.27833	5.27378	1.99545	2.62249
AUR62003517	07mt	6.09002	12.9168	6.82676	07box1	21.7603	29.6135	7.85313	0.869304
AUR62003527	12asyMt1	5.50802	8.02979	2.52177	23asyMt2	5.17578	7.65698	2.4812	1.01635
AUR62003528	23box1	15.5546	30.3029	14.7484	23asyMt1	12.4605	27.2907	14.8302	0.994482
AUR62003551	14cos	192.149	263.606	71.4575	22asyMt2	186.308	263.075	76.7674	0.93083
AUR62003554	09cos	3.36007	4.66408	1.30401	11rigid	4.7007	6.77188	2.07119	0.629596
AUR62003562	09asyMt1	12.1409	16.6013	4.46034	16mt	16.7851	24.3091	7.52405	0.592811
AUR62003564	12mt	1.32948	1.86913	0.539654	13rigid	1.04822	1.42278	0.374567	1.44074
AUR62003565	19hbox	22.5531	36.7761	14.2231	22spike	9.28349	16.6727	7.38922	1.92484
AUR62003569	12asyMt1	2.39998	3.7964	1.39642	17spike	2.60206	4.92946	2.3274	0.599992
AUR62003576	10mt	2.05142	4.0924	2.04097	12mt	2.23713	4.32595	2.08882	0.977094
AUR62003585	14rigid	0.956105	1.76925	0.813146	10asyMt1	0.608657	1.05416	0.445507	1.82522
AUR62003586	18asyMt1	1.70973	3.70964	1.99991	03asyMt2	1.27852	2.79947	1.52095	1.31491
AUR62003587	11box1	8.05974	11.73	3.67022	14cos	9.20002	12.5153	3.3153	1.10705
AUR62003594	08mt	4.80326	9.85764	5.05438	16asyMt2	9.28784	13.271	3.98313	1.26895
AUR62003599	06cos	0.613144	1.14469	0.531548	10box2	1.51477	1.86382	0.349056	1.52281
AUR62003601	04asyMt1	1.05962	1.68891	0.629292	09mt	1.17583	1.95031	0.774478	0.812537
AUR62003608	23box2	0.918195	1.34911	0.430917	00box2	1.16922	1.87701	0.707785	0.608825
AUR62003616	18box1.5	7.34424	16.109	8.76475	22asyMt2	2.80128	4.59642	1.79514	4.88248
AUR62003624	19mt	12.7242	30.4915	17.7672	10spike	8.14158	17.3414	9.19979	1.93126
AUR62003625	11mt	3.40522	5.98766	2.58243	06asyMt1	2.77886	4.55438	1.77551	1.45447
AUR62003626	10rigid	7.23658	12.0263	4.78968	11mt	7.24609	10.6769	3.43077	1.3961
AUR62003631	08mt	0.536719	1.2512	0.714485	11mt	0.849732	1.4059	0.556165	1.28466
AUR62003646	07spike	2.44823	4.70838	2.26015	08box1.5	2.92658	4.06116	1.13459	1.99205
AUR62003657	23asyMt2	44.3903	80.547	36.1567	23mt	32.7372	60.7368	27.9996	1.29133
AUR62003665	22rigid	12.1625	28.7409	16.5784	22mt	3.52411	7.25486	3.73075	4.44373
AUR62003668	19hbox	27.6547	47.5618	19.907	22spike	14.3324	26.2332	11.9008	1.67274
AUR62003670	00hbox	3.84147	5.96135	2.11988	23asyMt1	3.16917	5.05587	1.8867	1.12359
AUR62003671	05spike	4.66538	8.22732	3.56194	17asyMt2	2.83973	4.45955	1.61982	2.19898
AUR62003673	22hbox	7.42195	11.7618	4.33984	21spike	4.24697	6.39797	2.151	2.01759
AUR62003674	23mt	10.3696	20.4626	10.093	23asyMt1	4.62627	9.28971	4.66344	2.16429
AUR62003677	00asyMt2	2.27333	4.29122	2.01789	23asyMt2	1.24844	1.82521	0.576766	3.49863
AUR62003679	15asyMt2	1.03577	1.75401	0.718239	15box1	1.0374	1.40666	0.369263	1.94506
AUR62003689	15hbox	3.84363	4.94045	1.09682	17rigid	3.51265	4.50073	0.988081	1.11005
AUR62003693	00box1	1.8154	4.564	2.7486	01mt	0.893586	2.35062	1.45704	1.88643
AUR62003700	04asyMt1	3.934	5.6917	1.75771	08asyMt1	2.96375	4.09377	1.13002	1.55546
AUR62003707	05asyMt1	0.809449	1.29209	0.48264	14asyMt2	0.982551	1.69652	0.713969	0.675995
AUR62003710	12mt	12.805	25.5163	12.7113	10asyMt1	13.8558	22.9633	9.10745	1.3957
AUR62003713	02spike	5.42971	9.85023	4.42052	02spike	11.2483	21.5193	10.271	0.43039
AUR62003718	01cos	2.28886	5.06361	2.77475	02spike	2.29259	3.93001	1.63742	1.69459
AUR62003727	08mt	5.95547	11.4613	5.50582	11box1.5	7.71319	10.1955	2.48229	2.21804
AUR62003730	10mt	2.07678	5.25904	3.18226	11spike	1.82661	4.24189	2.41529	1.31755
AUR62003734	09rigid	4.21563	8.53539	4.31976	11mt	6.09496	10.8717	4.77678	0.904326
AUR62003736	15asyMt2	7.49105	10.9604	3.46933	09asyMt1	6.49508	9.43213	2.93705	1.18123
AUR62003737	04asyMt2	1.11956	2.87267	1.75311	02asyMt1	0.697108	1.57546	0.878347	1.99592
AUR62003738	11asyMt1	2.73177	4.44032	1.70855	15box2	1.69682	2.25395	0.557138	3.06665
AUR62003739	18asyMt2	6.86194	9.64827	2.78633	16hbox	6.44941	9.07657	2.62716	1.06058
AUR62003742	11asyMt1	12.9531	19.8009	6.84785	16rigid	11.2667	15.861	4.59435	1.49049
AUR62003749	20box2	9.24524	12.6151	3.36987	18asyMt1	5.46441	8.27095	2.80655	1.20072
AUR62003750	13asyMt1	5.45933	8.83737	3.37804	21spike	2.87482	5.03938	2.16456	1.56061
AUR62003751	11cos	24.6936	48.0393	23.3457	11mt	14.0529	30.2606	16.2077	1.4404
AUR62003758	04spike	2.96641	6.83556	3.86915	14spike	3.14386	5.05567	1.91181	2.02382
AUR62003765	02spike	0.486425	1.659	1.17257	17spike	0.658411	1.79153	1.13312	1.03482
AUR62003766	23box1.5	0.901691	1.61434	0.712651	23rigid	0.531712	1.30741	0.775696	0.918725
AUR62003767	02asyMt2	31.8701	106.738	74.8679	01mt	28.099	74.5855	46.4865	1.61053
AUR62003773	04mt	3.64541	7.04558	3.40017	01asyMt1	2.70593	5.15294	2.44701	1.38952
AUR62003774	04mt	2.14023	4.68863	2.5484	03spike	1.53618	3.16067	1.62449	1.56874
AUR62003778	01box2	13.6865	22.2596	8.57308	09spike	9.60582	15.7502	6.1444	1.39527
AUR62003780	07mt	17.7881	37.6483	19.8601	06asyMt1	20.6825	32.4365	11.754	1.68964
AUR62003788	05spike	1.21899	3.4181	2.19911	06spike	1.22111	2.94283	1.72173	1.27727
AUR62003790	04spike	12.2849	19.0453	6.7604	05spike	3.30098	6.53405	3.23307	2.09101
AUR62003794	10box1.5	7.2932	10.8791	3.58595	11mt	7.50136	12.4635	4.9621	0.722668
AUR62003795	00box1	1.42844	2.81664	1.38821	03asyMt2	2.52946	4.45797	1.92852	0.719832
AUR62003797	13box1	3.45555	5.42353	1.96798	16spike	8.70764	19.4861	10.7784	0.182585
AUR62003800	08hbox	5.64316	7.83927	2.19611	06asyMt1	3.90332	7.43621	3.53289	0.621618
AUR62003805	14mt	1.24296	2.30989	1.06693	17spike	1.21515	2.20335	0.988195	1.07968
AUR62003808	11spike	1.81482	7.13308	5.31826	14box1	1.54178	3.68119	2.13941	2.48585
AUR62003810	08hbox	4.56174	6.2742	1.71246	12asyMt1	3.13767	5.23652	2.09884	0.815907
AUR62003813	17box1.5	7.37325	12.0948	4.72151	21asyMt2	3.27962	5.84062	2.561	1.84362
AUR62003815	21hbox	1.93835	2.81867	0.880317	00box1	1.16866	1.6824	0.513733	1.71357
AUR62003817	23asyMt2	26.9591	53.6323	26.6731	21spike	10.784	15.2955	4.51155	5.91218
AUR62003822	08asyMt1	1.93179	4.59669	2.6649	06spike	2.29391	4.75121	2.4573	1.08448
AUR62003830	08spike	2.13099	8.63571	6.50471	09hbox	2.42379	4.0147	1.59091	4.08868
AUR62003839	11box1	0.838449	1.32189	0.483438	13rigid	0.899926	1.36255	0.462623	1.04499
AUR62003840	08cos	13.9971	22.1155	8.11847	11mt	10.6238	19.6485	9.02474	0.89958
AUR62003841	01rigid	4.28076	9.55665	5.27589	02spike	5.15987	10.0461	4.88625	1.07974
AUR62003843	05asyMt1	2.55957	4.18367	1.6241	12rigid	2.54529	4.14986	1.60457	1.01217
AUR62003845	08mt	3.29424	7.88675	4.59251	12rigid	4.60702	6.89879	2.29176	2.00392
AUR62003847	16asyMt2	7.8333	11.5136	3.68031	12rigid	7.14289	10.2608	3.11787	1.18039
AUR62003854	12mt	3.95762	6.08247	2.12485	14asyMt1	7.61657	11.8648	4.24824	0.500171
AUR62003861	18box1.5	37.8171	65.5492	27.7321	20mt	20.5577	36.2082	15.6505	1.77196
AUR62003862	19box2	12.5235	20.668	8.14454	20mt	7.09468	11.7623	4.66762	1.7449
AUR62003877	02rigid	2.60854	7.56154	4.95299	03mt	2.37452	5.79167	3.41715	1.44945
AUR62003878	07box1.5	2.55626	4.21923	1.66296	10asyMt2	5.27637	7.55654	2.28017	0.729315
AUR62003884	01hbox	98.6536	234.367	135.713	04mt	78.645	170.059	91.4137	1.48461
AUR62003885	05mt	7.34199	16.3284	8.98645	08box2	7.31591	10.455	3.13909	2.86275
AUR62003888	04spike	0.739522	1.75784	1.01831	04spike	0.911547	1.91085	0.999299	1.01903
AUR62003891	05asyMt2	9.74294	30.43	20.6871	04spike	2.91472	5.37723	2.46251	8.40082
AUR62003910	03spike	1.37403	2.02678	0.652752	14asyMt2	0.785004	1.11688	0.33188	1.96683
AUR62003913	03mt	9.01422	16.5677	7.55348	06spike	6.52122	9.31185	2.79063	2.70673
AUR62003922	17cos	19.2309	29.9069	10.676	23asyMt2	13.0125	21.1362	8.12372	1.31417
AUR62003924	13spike	3.31938	6.14014	2.82077	16rigid	3.3534	5.55504	2.20164	1.28121
AUR62003925	04asyMt1	3.41145	5.24487	1.83342	11box1.5	4.75574	6.07753	1.32179	1.38707
AUR62003926	20box2	2.64074	3.60675	0.966007	22asyMt2	2.80884	4.05564	1.2468	0.77479
AUR62003928	15spike	10.9311	16.8191	5.88804	14box2	6.79494	8.80086	2.00593	2.93532
AUR62003934	12asyMt2	0.904589	1.87064	0.966047	10spike	3.22089	5.20772	1.98683	0.486226
AUR62003937	11asyMt1	7.44092	22.1009	14.66	08spike	1.29322	5.10595	3.81273	3.845
AUR62003938	21cos	15.7881	25.987	10.1989	22asyMt1	10.4933	16.6882	6.19491	1.64634
AUR62003939	19asyMt1	18.1677	32.8106	14.6429	23asyMt1	13.7902	23.3792	9.58897	1.52706
AUR62003942	19hbox	19.1733	30.8357	11.6624	22spike	9.09949	14.2681	5.16856	2.25642
AUR62003944	11mt	2.71584	5.05921	2.34337	16mt	3.45552	6.52997	3.07445	0.762209
AUR62003945	18box1.5	21.8847	32.1812	10.2965	22asyMt2	13.8678	20.0488	6.18101	1.66583
AUR62003946	10mt	1.19246	2.12546	0.933	09asyMt1	1.6831	3.08471	1.40161	0.665665
AUR62003947	07asyMt1	30.3468	54.3107	23.9639	12rigid	41.4107	60.0899	18.6792	1.28292
AUR62003954	07rigid	0.817764	1.23614	0.418375	10mt	0.859068	1.32579	0.46672	0.896416
AUR62003956	12asyMt1	2.91096	4.83949	1.92853	18asyMt2	1.73904	3.4732	1.73416	1.11208
AUR62003959	10spike	8.64353	36.1532	27.5096	11spike	9.9718	53.542	43.5702	0.631385
AUR62003960	08spike	26.4134	77.3094	50.896	08box2	59.0448	83.3983	24.3535	2.08989
AUR62003965	00asyMt1	32.9286	52.6116	19.6831	09mt	18.4752	26.8649	8.38974	2.34609
AUR62003971	03spike	2.08385	3.01317	0.92932	10box2	1.57382	1.88111	0.307287	3.02428
AUR62003973	07spike	1.27574	2.69901	1.42326	08box2	2.17321	2.93639	0.763176	1.86492
AUR62003982	09cos	23.0436	39.519	16.4754	12cos	35.5042	52.1697	16.6654	0.988596
AUR62003983	00asyMt2	42.5766	60.964	18.3874	23cos	31.3985	44.3647	12.9662	1.4181
AUR62003986	01rigid	1.8457	2.79518	0.949476	23asyMt1	5.58421	8.77348	3.18927	0.29771
AUR62003991	13spike	3.69834	6.4379	2.73956	12spike	2.23022	3.70855	1.47834	1.85314
AUR62003996	23spike	3.48261	15.8602	12.3775	00spike	1.365	3.21344	1.84844	6.69621
AUR62004012	23rigid	26.2212	45.0946	18.8734	23asyMt1	16.4408	26.887	10.4463	1.80671
AUR62004013	13cos	5.63998	8.64273	3.00275	14box1	5.60463	7.64348	2.03885	1.47276
AUR62004021	23asyMt2	11.3053	18.7397	7.43444	23rigid	11.3338	18.5002	7.16636	1.03741
AUR62004023	23spike	9.68574	30.3586	20.6729	18rigid	4.9507	10.5379	5.58717	3.70006
AUR62004026	00box1	2.08659	3.75228	1.66569	19asyMt1	1.06631	1.73783	0.671522	2.48046
AUR62004030	06mt	2.95946	4.59281	1.63335	11spike	3.52539	6.53339	3.00801	0.543002
AUR62004045	06spike	4.78552	8.49855	3.71303	11asyMt2	4.01798	6.58298	2.565	1.44757
AUR62004048	03spike	6.90375	16.3202	9.41648	03spike	7.41117	14.1595	6.74828	1.39539
AUR62004052	04asyMt1	7.07091	12.2938	5.22294	14asyMt2	9.92421	14.5963	4.6721	1.1179
AUR62004057	10cos	2.94514	4.71135	1.76621	11mt	3.29783	5.08706	1.78923	0.987133
AUR62004060	20spike	4.29568	9.40059	5.10491	00asyMt1	5.62211	9.70816	4.08605	1.24935
AUR62004061	00asyMt2	2.89188	6.76978	3.8779	21spike	2.95664	5.55182	2.59518	1.49427
AUR62004063	09mt	3.04983	6.85041	3.80058	11mt	3.85682	7.37506	3.51824	1.08025
AUR62004065	17box1.5	3.69337	5.63075	1.93738	22asyMt2	2.69994	3.83474	1.1348	1.70724
AUR62004066	19box2	21.6004	32.1576	10.5572	22asyMt2	16.2512	25.5122	9.26093	1.13997
AUR62004070	11rigid	4.17329	7.6532	3.47992	12rigid	3.75387	5.96495	2.21108	1.57385
AUR62004071	09spike	7.47776	30.5564	23.0786	10mt	14.9741	34.5658	19.5917	1.17798
AUR62004074	02asyMt1	3.27159	5.08356	1.81197	10box1	2.09023	2.8103	0.72007	2.51639
AUR62004075	05box1	36.0608	76.9874	40.9265	09box1.5	30.2874	42.0167	11.7293	3.48925
AUR62004081	14mt	54.6722	114.144	59.4723	21asyMt2	42.2283	85.3136	43.0853	1.38034
AUR62004094	16box1	0.850167	1.48254	0.632376	00mt	0.915375	2.30918	1.3938	0.453707
AUR62004095	12spike	3.2888	7.77154	4.48274	21asyMt2	1.52007	2.73086	1.21079	3.70233
AUR62004098	20hbox	13.9081	21.2762	7.36816	21spike	5.70167	8.31426	2.61259	2.82025
AUR62004100	23rigid	63.1295	133.855	70.7253	00hbox	24.7008	42.6995	17.9987	3.92947
AUR62004103	13rigid	1.39496	2.60846	1.2135	14cos	1.16048	1.85261	0.692134	1.75328
AUR62004107	05spike	1.38202	3.048	1.66599	05spike	1.69417	3.81841	2.12423	0.784277
AUR62004109	19hbox	6.66514	10.9205	4.25541	22spike	3.00032	5.47206	2.47174	1.72163
AUR62004115	23asyMt2	0.896949	1.84095	0.943996	18box1	0.675178	1.16722	0.492041	1.91853
AUR62004121	16mt	19.4371	30.324	10.8869	22asyMt2	12.5242	17.7296	5.20542	2.09145
AUR62004122	02rigid	1.61373	2.80754	1.19381	02spike	2.13199	6.33022	4.19822	0.28436
AUR62004125	19hbox	89.1732	150.401	61.2276	22spike	30.6252	49.2261	18.6008	3.29166
AUR62004131	06mt	1.10033	1.83317	0.732843	16spike	1.33173	1.94279	0.611067	1.19928
AUR62004141	19box1.5	5.23094	7.24873	2.01779	22rigid	3.76263	6.17577	2.41314	0.836167
AUR62004144	19box1	10.2384	16.7488	6.51037	22asyMt2	4.98948	6.6798	1.69032	3.85156
AUR62004148	10rigid	8.00767	10.6471	2.63939	14mt	8.83923	13.447	4.60782	0.572807
AUR62004153	01box1.5	18.6568	37.56	18.9032	23asyMt1	22.4895	39.6994	17.2098	1.09839
AUR62004154	01box1.5	13.711	25.1124	11.4014	23asyMt1	16.924	29.1186	12.1945	0.934963
AUR62004168	08box1	0.803946	1.39764	0.593695	10asyMt2	2.01296	2.72693	0.713966	0.831545
AUR62004169	07spike	3.11629	10.0312	6.91489	04asyMt1	9.36204	21.3965	12.0344	0.574593
AUR62004184	11hbox	2.26797	3.37732	1.10935	17rigid	3.0313	4.34759	1.3163	0.842782
AUR62004188	23asyMt2	22.7103	44.24	21.5297	21spike	10.9412	17.9893	7.0481	3.05468
AUR62004198	00asyMt2	1.96308	3.18348	1.2204	22asyMt2	1.05687	1.42406	0.367196	3.32357
AUR62004206	04asyMt1	2.10899	3.59408	1.48508	15asyMt2	3.6171	5.20553	1.58842	0.934942
AUR62004207	09mt	3.10789	6.35239	3.2445	18asyMt2	3.95989	6.5487	2.58881	1.25328
AUR62004208	03asyMt1	0.681593	1.58935	0.907758	15asyMt2	0.601822	1.36809	0.766264	1.18466
AUR62004209	20box1.5	7.71393	11.8594	4.14548	00asyMt2	5.40948	9.26456	3.85508	1.07533
AUR62004214	14mt	5.14541	12.2166	7.0712	11asyMt1	3.05575	5.92353	2.86778	2.46574
AUR62004215	10mt	11.8531	29.4524	17.5994	12mt	11.7152	27.7214	16.0062	1.09953
AUR62004216	10hbox	15.5389	25.6022	10.0633	12mt	18.4577	29.1798	10.7221	0.938564
AUR62004225	16mt	12.1834	18.2022	6.01885	22asyMt2	9.74786	13.5421	3.79426	1.5863
AUR62004234	07spike	38.7686	115.531	76.7627	03asyMt1	101.523	176.008	74.4854	1.03057
AUR62004247	20hbox	4.34839	6.81148	2.46309	21spike	2.02036	3.07834	1.05799	2.32809
AUR62004249	03asyMt2	1.68039	3.21017	1.52979	15spike	2.64756	4.63985	1.99229	0.767853
AUR62004253	20hbox	4.26849	7.62861	3.36012	00mt	3.3098	5.7766	2.4668	1.36214
AUR62004254	14asyMt1	32.2941	44.8792	12.5851	15box2	20.4651	26.0964	5.6313	2.23485
AUR62004262	23asyMt2	17.9723	43.0961	25.1237	21spike	5.73918	9.18921	3.45003	7.28217
AUR62004263	14asyMt1	1.34629	3.06541	1.71912	11asyMt1	0.593568	1.03633	0.442758	3.88275
AUR62004264	14asyMt1	3.44949	5.87185	2.42236	22asyMt2	2.45998	4.13566	1.67567	1.4456
AUR62004266	00mt	34.3444	76.0375	41.6931	11mt	8.93252	13.5119	4.57934	9.10461
AUR62004275	04asyMt2	5.48878	7.74648	2.2577	02box1	4.62634	6.99258	2.36624	0.954131
AUR62004276	12mt	4.55875	5.86714	1.30838	13rigid	3.85963	5.26672	1.40709	0.929848
AUR62004278	20asyMt1	0.803522	2.46437	1.66085	23asyMt1	0.579322	2.40188	1.82256	0.911275
AUR62004284	10cos	13.4137	22.4401	9.02643	12cos	21.1063	29.9954	8.88909	1.01545
AUR62004287	11box2	1.0953	1.27887	0.183575	14spike	2.13541	3.56611	1.4307	0.128312
AUR62004288	12asyMt1	10.1292	14.8609	4.73163	19cos	9.32433	13.971	4.6467	1.01828
AUR62004290	12mt	4.60529	8.80676	4.20147	15cos	5.45012	8.01625	2.56614	1.63727
AUR62004297	11asyMt1	19.2314	27.6188	8.38745	20asyMt2	13.4359	18.6898	5.25395	1.59641
AUR62004299	12mt	3.1036	5.46184	2.35824	14box1.5	3.7835	4.89863	1.11513	2.11477
AUR62004301	04asyMt1	9.11672	15.3791	6.26242	10hbox	10.3793	13.0171	2.63785	2.37407
AUR62004303	16mt	19.5637	35.4706	15.9069	21spike	8.38015	12.7013	4.32112	3.6812
AUR62004306	12asyMt1	4.31124	6.15393	1.84268	22asyMt2	2.58188	4.0924	1.51052	1.2199
AUR62004307	10rigid	9.57821	13.4594	3.88117	13spike	7.90092	11.6736	3.77272	1.02875
AUR62004308	10box1.5	4.06336	5.41727	1.3539	17asyMt2	4.54988	7.3571	2.80722	0.482294
AUR62004309	10box1.5	3.10591	4.43716	1.33125	13cos	2.31355	3.63893	1.32538	1.00443
AUR62004314	08hbox	15.8446	24.421	8.57632	12rigid	17.222	25.2051	7.98316	1.0743
AUR62004315	23asyMt2	30.5206	99.643	69.1224	22asyMt2	7.90742	17.6192	9.71175	7.1174
AUR62004316	15spike	16.6493	31.9744	15.325	18mt	5.9376	9.79555	3.85795	3.97232
AUR62004319	12cos	28.1346	52.8325	24.6979	14cos	30.8797	51.3385	20.4588	1.2072
AUR62004320	16rigid	3.30603	4.84789	1.54186	14box2	2.8619	3.86466	1.00277	1.53761
AUR62004323	18box1.5	9.8675	21.5665	11.699	20mt	4.31737	7.00591	2.68854	4.35143
AUR62004324	23asyMt2	5.25095	11.7618	6.51087	17asyMt1	1.70005	2.62549	0.925441	7.03542
AUR62004326	11mt	1.59879	2.37957	0.780779	11rigid	1.40958	2.03589	0.626315	1.24662
AUR62004327	09rigid	3.07702	5.03388	1.95687	15asyMt2	5.6933	7.97655	2.28325	0.857051
AUR62004337	12spike	3.37641	9.41222	6.03581	10mt	0.533881	1.21288	0.679003	8.88921
AUR62004339	06box2	6.41731	8.96814	2.55083	17mt	5.96733	8.53654	2.56921	0.992847
AUR62004344	08box2	6.0689	8.53808	2.46918	07asyMt1	4.30872	6.01654	1.70782	1.44581
AUR62004345	07mt	3.67766	7.95275	4.27508	16asyMt2	7.85316	11.6746	3.8214	1.11872
AUR62004348	05asyMt1	6.44971	9.33548	2.88577	13hbox	5.6575	7.27648	1.61898	1.78246
AUR62004363	21box2	2.23616	3.01915	0.782986	15box2	1.11836	1.56115	0.44279	1.7683
AUR62004364	00asyMt2	8.95057	16.3613	7.41074	21spike	4.26319	7.18059	2.9174	2.54019
AUR62004365	18box1.5	5.75508	8.83814	3.08306	21mt	3.27338	5.03423	1.76086	1.75088
AUR62004367	02asyMt2	104.377	207.446	103.069	03asyMt2	161.908	296.294	134.386	0.766962
AUR62004383	10spike	2.24343	6.77057	4.52714	13box1	9.42419	15.5069	6.08273	0.744262
AUR62004385	02asyMt2	2.0623	3.38108	1.31878	00mt	1.56789	2.20837	0.64048	2.05906
AUR62004386	05asyMt2	8.71223	17.9359	9.22367	06spike	3.83181	6.59117	2.75935	3.34269
AUR62004392	00box1	5.78003	12.3085	6.5285	01cos	3.51422	6.04922	2.53499	2.57535
AUR62004398	23asyMt2	9.18124	13.8008	4.61956	23mt	10.388	21.3806	10.9926	0.420242
AUR62004400	00box1	22.1631	43.1973	21.0342	00asyMt1	13.531	23.9658	10.4348	2.01578
AUR62004403	21box2	23.7189	33.5166	9.79768	21asyMt2	14.8526	20.7412	5.88863	1.66383
AUR62004404	02asyMt2	15.5175	28.8383	13.3208	00mt	9.0498	17.9186	8.86883	1.50197
AUR62004406	03asyMt2	9.18091	16.5866	7.40565	02box1	7.22252	11.643	4.42047	1.67531
AUR62004408	20asyMt1	110.519	322.555	212.035	23asyMt1	70.3291	228.591	158.261	1.33978
AUR62004420	06box1.5	2.39249	3.47961	1.08711	10box2	2.14895	2.76962	0.620664	1.75153
AUR62004421	04box1	21.7625	45.3038	23.5414	06rigid	30.3834	53.4841	23.1007	1.01907
AUR62004430	02asyMt2	0.563016	1.52872	0.965707	03spike	0.449471	1.68007	1.2306	0.784742
AUR62004435	18box1.5	10.3968	16.7956	6.39883	21spike	6.67908	10.4969	3.81785	1.67603
AUR62004436	19hbox	33.6656	57.6081	23.9425	21spike	15.2825	30.5637	15.2812	1.56679
AUR62004445	07rigid	5.18218	8.67581	3.49363	08box1	5.18829	7.18475	1.99646	1.74991
AUR62004450	16asyMt1	2.605	4.01731	1.41231	23mt	1.921	3.58203	1.66103	0.850266
AUR62004453	05spike	6.88555	22.7852	15.8996	05spike	5.23026	28.1226	22.8923	0.694541
AUR62004457	19asyMt1	28.7308	53.9217	25.1909	22asyMt1	21.0352	34.891	13.8559	1.81806
AUR62004461	12box1	5.19147	9.29559	4.10412	12asyMt1	8.42723	13.7473	5.32012	0.771434
AUR62004466	02asyMt1	1.27668	2.85819	1.5815	08asyMt1	1.53896	2.6379	1.09894	1.43912
AUR62004467	16spike	46.2939	80.3529	34.059	21asyMt2	20.0393	26.3404	6.30111	5.40523
AUR62004471	23rigid	45.1567	93.9276	48.7708	00hbox	23.3841	37.6167	14.2326	3.42669
AUR62004475	08asyMt1	24.2253	50.1016	25.8763	12mt	30.5066	61.6099	31.1034	0.831945
AUR62004476	07asyMt2	3.92585	8.689	4.76315	02asyMt1	5.00422	7.57006	2.56584	1.85637
AUR62004478	16spike	11.6894	18.0771	6.3877	22asyMt2	8.0901	9.76581	1.67571	3.81193
AUR62004485	19hbox	48.7791	86.6825	37.9033	22asyMt2	22.0569	32.7168	10.6599	3.55569
AUR62004492	02spike	9.94225	20.1925	10.2503	02spike	14.9553	25.712	10.7566	0.952926
AUR62004494	02asyMt2	8.54875	23.9472	15.3984	02asyMt2	10.2289	25.8165	15.5877	0.98786
AUR62004496	00asyMt1	9.92114	18.3616	8.44047	09spike	7.67365	12.3156	4.64191	1.81832
AUR62004497	10mt	10.4999	16.6316	6.13164	10spike	9.87905	15.8694	5.99033	1.02359
AUR62004498	12rigid	7.17698	11.7506	4.5736	14rigid	8.39153	12.1293	3.73779	1.22361
AUR62004499	18box1.5	5.06313	7.71451	2.65138	21spike	3.03659	5.79627	2.75968	0.960753
AUR62004501	11asyMt1	12.8833	19.0436	6.16024	21asyMt2	21.0628	28.3613	7.29851	0.844041
AUR62004506	13asyMt1	15.0275	20.0547	5.02717	21asyMt2	13.2217	18.2488	5.02702	1.00003
AUR62004511	10box1.5	3.34802	5.10128	1.75325	12rigid	2.91309	4.47271	1.55962	1.12415
AUR62004521	07rigid	16.1455	25.3802	9.2347	10mt	12.0164	19.5322	7.51572	1.22872
AUR62004525	11cos	1.4431	2.2924	0.849305	13rigid	1.59137	2.80568	1.21431	0.699414
AUR62004530	11cos	1.09484	1.94738	0.852547	11mt	0.940451	1.81301	0.872559	0.977065
AUR62004532	01box1.5	3.0214	5.10051	2.07911	00asyMt1	3.36984	5.74304	2.3732	0.876076
AUR62004534	09mt	48.0773	92.0937	44.0163	17asyMt2	98.3574	143.444	45.0864	0.976265
AUR62004535	05spike	3.65347	11.2714	7.6179	02spike	5.47407	9.0621	3.58804	2.12314
AUR62004537	06spike	2.28604	7.3893	5.10326	05spike	1.44958	6.85791	5.40833	0.943594
AUR62004540	06asyMt2	2.08091	3.02784	0.946933	01hbox	2.59457	3.50737	0.912798	1.0374
AUR62004541	04asyMt2	8.13242	22.0629	13.9305	01mt	0.806994	1.80005	0.993056	14.0279
AUR62004546	21rigid	4.28219	5.85084	1.56866	01asyMt2	3.76662	5.30999	1.54337	1.01638
AUR62004551	11asyMt2	13.491	21.4889	7.99791	06box1	17.0698	23.9397	6.86997	1.16418
AUR62004552	00box1	59.3583	107.653	48.2944	00asyMt1	39.2059	86.1832	46.9773	1.02804
AUR62004557	19hbox	6.81415	10.7867	3.97251	21mt	3.32265	5.21561	1.89296	2.09857
AUR62004558	08rigid	1.44637	2.24437	0.797991	10cos	2.06754	2.95126	0.883722	0.902988
AUR62004561	03mt	21.1167	53.2221	32.1054	06mt	16.6042	41.84	25.2358	1.27222
AUR62004563	11asyMt1	10.8279	16.8756	6.04769	15box2	7.63188	10.3892	2.7573	2.19334
AUR62004568	22rigid	2.78945	4.83255	2.0431	23spike	0.684257	1.49262	0.808365	2.52745
AUR62004570	00mt	213.793	685.375	471.582	01mt	114.827	400.121	285.294	1.65297
AUR62004575	11box1.5	4.13709	6.30025	2.16316	14mt	4.02474	6.00747	1.98274	1.091
AUR62004580	01mt	10.1774	25.7715	15.5941	01mt	6.49856	19.2828	12.7842	1.21979
AUR62004581	04asyMt2	14.5954	41.0172	26.4218	03spike	4.43107	13.3685	8.93746	2.9563
AUR62004583	12asyMt1	3.16252	4.13937	0.976851	21asyMt2	2.3564	3.51292	1.15653	0.844643
AUR62004585	03asyMt2	2.18369	3.44806	1.26437	01rigid	2.85767	4.11528	1.25761	1.00537
AUR62004592	04asyMt2	51.0002	102.232	51.2319	15spike	19.3935	39.0422	19.6487	2.60739
AUR62004593	03spike	95.7989	195.023	99.2243	14spike	47.0686	106.294	59.2252	1.67537
AUR62004594	05spike	7.61246	20.6453	13.0328	08box1	3.8788	6.44872	2.56992	5.07129
AUR62004596	10box1	1.13838	1.95496	0.816583	12rigid	1.31063	2.20837	0.897743	0.909596
AUR62004597	04asyMt1	29.3099	59.5776	30.2676	07asyMt1	20.4786	34.5302	14.0516	2.15403
AUR62004598	23asyMt2	66.4471	216.017	149.569	22spike	20.2567	55.1537	34.897	4.28602
AUR62004600	08mt	14.391	43.8215	29.4305	12mt	19.0826	49.7628	30.6802	0.959267
AUR62004602	10box1.5	17.362	22.823	5.46103	13rigid	14.9091	22.2928	7.38363	0.739613
AUR62004604	09asyMt1	40.6942	66.4708	25.7766	07asyMt1	41	60.4012	19.4011	1.32861
AUR62004605	16mt	12.9411	21.2858	8.34477	21spike	6.4515	10.7877	4.33622	1.92443
AUR62004608	00box1	1.19266	1.92947	0.736819	02box1	1.31382	2.35855	1.04473	0.705273
AUR62004614	10cos	0.909833	1.70351	0.793676	11box1.5	0.8853	1.34629	0.460989	1.72168
AUR62004615	08hbox	6.7645	9.08847	2.32396	06asyMt1	7.31251	10.0824	2.76993	0.838996
AUR62004618	11asyMt1	110.969	261.393	150.424	15box1.5	53.023	100.813	47.7895	3.14763
AUR62004620	06asyMt2	2.74673	5.74779	3.00106	05asyMt2	4.25604	6.80947	2.55343	1.1753
AUR62004624	06mt	0.898876	1.74919	0.850318	11hbox	1.12434	1.544	0.419655	2.02623
AUR62004625	10cos	10.5574	15.6214	5.06405	13mt	14.017	19.7439	5.72696	0.884248
AUR62004627	12spike	1.20952	2.42999	1.22047	15mt	0.957993	1.78642	0.828432	1.47323
AUR62004631	02box1.5	55.2235	97.3329	42.1094	07asyMt2	50.9119	76.8596	25.9477	1.62286
AUR62004633	23asyMt2	30.3867	57.1505	26.7637	19asyMt1	20.3008	32.9953	12.6945	2.10829
AUR62004634	18mt	2.92001	4.0699	1.14989	21spike	2.22271	3.54813	1.32542	0.867564
AUR62004638	20mt	27.9267	47.558	19.6313	23cos	26.6041	46.1673	19.5631	1.00348
AUR62004653	12cos	18.1015	28.0685	9.96704	15cos	18.5918	26.3042	7.71243	1.29233
AUR62004660	19hbox	69.883	114.485	44.602	21mt	33.0285	52.8171	19.7886	2.25393
AUR62004663	05cos	2.10104	3.28311	1.18207	04asyMt1	2.51422	3.48976	0.975541	1.21171
AUR62004664	03asyMt2	3.09326	6.95875	3.86549	01mt	2.99665	5.05983	2.06318	1.87356
AUR62004668	14mt	19.5623	39.9033	20.341	21asyMt2	10.2939	15.2083	4.91444	4.13903
AUR62004669	06asyMt1	0.841388	1.82345	0.982063	11mt	1.0743	1.93925	0.864942	1.13541
AUR62004671	10box1.5	4.24506	6.26802	2.02296	13hbox	4.20459	6.34035	2.13577	0.94718
AUR62004672	05asyMt1	0.649606	1.32404	0.674439	09cos	0.702115	1.01564	0.313523	2.15116
AUR62004681	17box1.5	1.57651	2.39926	0.822746	20asyMt1	1.20911	1.71443	0.505324	1.62815
AUR62004682	03asyMt1	12.7883	19.1188	6.33045	17asyMt2	18.1872	26.0541	7.86689	0.804694
AUR62004688	14mt	4.91518	7.64567	2.73049	20asyMt2	3.44171	5.16101	1.7193	1.58814
AUR62004691	08cos	6.90725	9.98916	3.08191	12mt	11.5645	17.4235	5.85903	0.526011
AUR62004697	12asyMt1	8.69632	14.1534	5.45708	21asyMt2	4.88595	7.10246	2.21651	2.46202
AUR62004703	12spike	5.5011	9.55821	4.05711	14box1.5	4.51838	6.34315	1.82478	2.22335
AUR62004706	14mt	8.62478	15.3704	6.7456	20asyMt2	5.28009	7.18041	1.90031	3.54973
AUR62004708	16mt	4.91478	8.00947	3.09469	16box1.5	2.79251	3.74774	0.955226	3.23975
AUR62004715	22mt	2.82527	5.10505	2.27977	00box1	1.84649	3.36416	1.51767	1.50216
AUR62004725	04asyMt1	9.48249	18.8606	9.37809	05spike	12.0309	18.1517	6.12083	1.53216
AUR62004726	03asyMt1	7.42497	11.0537	3.62875	13mt	11.336	16.6775	5.34151	0.67935
AUR62004728	15box2	20.0899	25.5489	5.45897	20spike	26.1502	39.3766	13.2264	0.412733
AUR62004731	17spike	1.19843	1.95885	0.760423	16hbox	0.993644	1.35678	0.363134	2.09405
AUR62004737	18box1.5	31.6213	71.6198	39.9985	22asyMt2	9.30863	15.4792	6.1706	6.48211
AUR62004738	14asyMt1	3.98803	6.80313	2.8151	20spike	2.47207	3.86065	1.38859	2.02731
AUR62004740	10hbox	0.769008	1.27006	0.501055	11mt	0.935099	2.15821	1.22311	0.409656
AUR62004751	07asyMt2	7.76321	23.7086	15.9454	06spike	9.14601	31.6124	22.4664	0.709745
AUR62004752	01cos	6.65686	10.9306	4.27373	02spike	5.41802	8.91654	3.49852	1.22158
AUR62004754	07mt	15.5157	37.9853	22.4695	09mt	18.3768	32.5619	14.1851	1.58403
AUR62004757	06spike	1.94818	5.21216	3.26398	11asyMt2	2.83302	4.23134	1.39832	2.33422
AUR62004758	06spike	0.844688	2.64091	1.79622	10spike	1.92453	3.24942	1.3249	1.35574
AUR62004760	20spike	102.073	186.864	84.7908	23rigid	126.862	199.269	72.407	1.17103
AUR62004765	20mt	35.9466	110.357	74.41	22spike	24.5899	85.6146	61.0248	1.21934
AUR62004768	19hbox	30.583	46.1833	15.6003	23mt	18.585	29.2921	10.7071	1.457
AUR62004774	09mt	29.6252	60.2282	30.6031	14mt	45.176	88.7432	43.5672	0.702434
AUR62004779	07asyMt1	5.21102	7.51012	2.2991	15mt	8.86439	12.8865	4.02208	0.571619
AUR62004780	10box1.5	2.43506	3.79512	1.36007	11mt	3.08402	4.86017	1.77615	0.765737
AUR62004789	08mt	1.5617	3.44421	1.88252	09asyMt1	2.03472	4.68095	2.64624	0.711394
AUR62004796	13asyMt1	8.4615	15.0562	6.59474	20mt	5.49396	10.0718	4.57781	1.44059
AUR62004802	18hbox	10.6918	18.3518	7.66	21spike	4.98842	7.51954	2.53112	3.02632
AUR62004808	16asyMt2	2.98607	4.71371	1.72765	11asyMt1	2.2488	3.22264	0.973843	1.77405
AUR62004827	18box2	1.61267	2.49942	0.886747	17asyMt1	2.12876	3.94824	1.81948	0.487363
AUR62004828	20spike	0.400609	2.50461	2.10401	05spike	0.179701	1.09028	0.910581	2.31062
AUR62004832	07spike	0.52532	1.25571	0.730393	05spike	0.301318	1.72791	1.42659	0.511986
AUR62004839	01box1	31.6943	68.337	36.6427	07asyMt2	17.2701	40.0291	22.759	1.61003
AUR62004843	13mt	2.94489	5.15339	2.2085	19asyMt2	2.96357	4.33539	1.37182	1.60991
AUR62004850	00asyMt2	26.6891	58.9179	32.2288	03asyMt2	6.84772	9.47451	2.62679	12.2692
AUR62004851	12cos	19.2473	33.514	14.2667	14cos	29.7006	44.576	14.8754	0.959078
AUR62004854	14mt	8.98905	13.9585	4.96945	14box2	5.67858	7.33338	1.6548	3.00305
AUR62004855	05mt	7.82647	20.9936	13.1671	09box1.5	27.2419	45.0808	17.839	0.738111
AUR62004856	17mt	44.9802	74.0431	29.0629	20spike	19.4625	30.4106	10.948	2.65462
AUR62004857	04asyMt1	2.74419	4.52768	1.78349	12box1.5	1.93695	2.82833	0.891373	2.00083
AUR62004873	08mt	10.7294	21.2676	10.5382	08box1.5	21.631	26.4674	4.83634	2.17897
AUR62004874	09mt	62.3922	151.918	89.526	14mt	119.6	233.526	113.926	0.785822
AUR62004875	09spike	0.397163	1.747	1.34984	09asyMt1	0.687192	1.87776	1.19057	1.13377
AUR62004878	11cos	25.8985	43.2649	17.3664	13hbox	22.8541	37.0037	14.1496	1.22734
AUR62004879	10box1.5	1.19987	1.63282	0.432955	08asyMt1	1.12591	1.73633	0.610425	0.709268
AUR62004895	05asyMt1	9.37474	13.2969	3.92216	14asyMt2	12.2173	18.6084	6.39117	0.613685
AUR62004896	10rigid	10.781	17.3327	6.55173	13mt	12.7688	19.0813	6.3125	1.0379
AUR62004913	15mt	4.30676	6.85897	2.55221	19cos	4.72141	6.87424	2.15283	1.18552
AUR62004921	10cos	3.01194	5.09532	2.08338	10asyMt1	3.82709	5.67224	1.84514	1.12911
AUR62004923	10box1.5	2.16716	3.45337	1.28621	11rigid	3.51731	4.69229	1.17498	1.09466
AUR62004933	07spike	1.06675	1.62022	0.553471	06asyMt1	0.605966	1.02561	0.419643	1.31891
AUR62004935	08mt	1.66177	3.84358	2.18181	12rigid	2.44973	4.03521	1.58549	1.37611
AUR62004944	05asyMt1	3.08432	6.32955	3.24523	13rigid	2.58294	4.75789	2.17496	1.49209
AUR62004951	18box1.5	5.64346	7.46907	1.82561	22asyMt2	4.00048	5.55909	1.55861	1.17131
AUR62004952	06spike	2.42867	4.93907	2.51039	05spike	2.35648	4.82669	2.47021	1.01627
AUR62004957	12spike	56.8442	164.728	107.884	10spike	22.7891	47.2085	24.4194	4.41795
AUR62004958	13mt	180.547	265.549	85.0024	13asyMt2	69.4279	107.985	38.5575	2.20456
AUR62004961	00asyMt2	880.711	2230.81	1350.1	22spike	429.217	1261.25	832.036	1.62265
AUR62004964	02asyMt1	1.19142	1.95241	0.760985	07asyMt1	1.1362	1.60665	0.470451	1.61757
AUR62004966	09spike	3.12931	8.99253	5.86322	11spike	1.37976	6.67822	5.29846	1.10659
AUR62004972	00box1.5	3.8807	5.41635	1.53565	02box1	3.23831	5.14897	1.91065	0.803729
AUR62004991	08rigid	8.29538	14.9771	6.68176	10rigid	7.56619	10.9067	3.34055	2.0002
AUR62004994	11asyMt1	6.0285	9.00951	2.981	19mt	5.36519	7.59659	2.2314	1.33593
AUR62004996	23asyMt2	16.431	37.9156	21.4846	22spike	8.68302	16.1702	7.48718	2.86952
AUR62005000	23spike	20.1897	56.367	36.1773	00mt	3.15862	5.8396	2.68099	13.494
AUR62005007	11asyMt1	2.12092	3.59415	1.47323	21asyMt2	1.33481	2.12675	0.791939	1.86029
AUR62005011	09asyMt1	1.13944	2.1295	0.990057	14box1.5	1.07702	1.79452	0.7175	1.37987
AUR62005014	11mt	1.67209	3.29564	1.62354	10asyMt1	2.17486	3.96955	1.79469	0.904636
AUR62005016	14rigid	4.90745	6.69775	1.79029	20asyMt2	4.665	6.49053	1.82553	0.980696
AUR62005018	19rigid	13.4945	20.1628	6.66833	16asyMt1	10.1364	14.9258	4.78941	1.39231
AUR62005019	12mt	1.32304	2.67351	1.35047	11mt	0.718691	2.23927	1.52058	0.888124
AUR62005020	20box2	13.4014	18.5151	5.11372	20spike	7.28235	10.9863	3.70396	1.38061
AUR62005022	04mt	15.8917	38.9573	23.0655	03spike	11.611	19.6965	8.08548	2.85271
AUR62005023	11mt	1.88812	4.39571	2.50759	09asyMt1	2.14961	4.38995	2.24035	1.11929
AUR62005025	00box1	4.06636	6.84159	2.77522	03asyMt2	3.41683	5.64811	2.23128	1.24378
AUR62005026	09cos	21.2946	36.6372	15.3427	10rigid	25.5124	40.4271	14.9146	1.0287
AUR62005030	10box1.5	14.6478	18.4509	3.8031	11rigid	15.4341	22.259	6.82492	0.557237
AUR62005035	06mt	17.7429	34.0379	16.295	09cos	17.062	27.6761	10.6141	1.53522
AUR62005040	14rigid	1.33819	2.39884	1.06065	14hbox	0.668486	1.01879	0.350303	3.0278
AUR62005041	03asyMt2	84.9334	134.269	49.3359	03spike	83.9021	133.886	49.9834	0.987047
AUR62005059	09mt	16.3616	36.7586	20.397	10mt	24.5624	47.2409	22.6784	0.899402
AUR62005060	13rigid	9.04057	13.286	4.24538	15box1.5	8.45271	12.1309	3.67814	1.15422
AUR62005063	14rigid	73.1987	98.0076	24.8088	16mt	76.3641	111.664	35.3	0.702799
AUR62005065	17box1	1.66787	2.87184	1.20398	22spike	0.744789	1.36931	0.62452	1.92784
AUR62005072	09rigid	23.309	42.2633	18.9543	11asyMt2	47.6701	70.1388	22.4688	0.843586
AUR62005077	00hbox	10.5874	22.0241	11.4367	01box1	7.08291	11.5663	4.48341	2.55089
AUR62005083	14mt	30.7932	52.0709	21.2778	15hbox	22.134	28.7108	6.57681	3.23527
AUR62005103	05spike	2.49896	5.52421	3.02525	13spike	1.95026	3.01138	1.06112	2.85099
AUR62005112	15mt	10.0045	16.7433	6.73887	14box2	4.70243	5.85518	1.15275	5.8459
AUR62005113	15asyMt2	1.33866	2.30165	0.962991	11spike	1.36508	2.21457	0.84949	1.13361
AUR62005118	21asyMt2	1.37257	2.4491	1.07654	22rigid	2.0927	4.43334	2.34064	0.459932
AUR62005121	13spike	0.948456	1.68683	0.738374	10spike	0.720902	1.33998	0.619079	1.1927
AUR62005123	15asyMt2	12.7454	21.0502	8.30485	10mt	6.82096	11.4278	4.60684	1.80272
AUR62005125	01box1.5	2.47381	4.4588	1.98499	06asyMt2	3.856	6.47291	2.61691	0.758525
AUR62005129	14asyMt1	1.15221	2.61876	1.46655	20spike	0.565562	1.21944	0.653875	2.24286
AUR62005132	10box1	0.812671	1.14458	0.331914	13box2	1.72944	2.3292	0.59976	0.553412
AUR62005140	23spike	3.91927	7.4147	3.49542	21spike	4.79732	7.13069	2.33336	1.49802
AUR62005141	10hbox	1.77405	2.87797	1.10391	10rigid	1.96784	2.77994	0.812102	1.35933
AUR62005145	13asyMt2	1.15968	2.01874	0.859069	10spike	3.73346	5.76372	2.03026	0.423132
AUR62005151	10hbox	3.24077	5.18201	1.94124	11cos	3.37553	4.89082	1.51528	1.28111
AUR62005152	20cos	49.7156	87.0796	37.3639	22mt	20.1328	42.5213	22.3885	1.66889
AUR62005154	07spike	1.07087	2.33593	1.26506	02asyMt1	3.1578	6.63916	3.48136	0.363381
AUR62005158	11box1	2.27436	3.47444	1.20008	11mt	1.85937	3.26786	1.40848	0.852035
AUR62005167	22cos	7.98595	13.9555	5.96951	02asyMt2	3.98433	6.76978	2.78545	2.1431
AUR62005169	21cos	140.024	251.378	111.354	22spike	59.8253	108.901	49.0754	2.26903
AUR62005170	09box1.5	4.36051	6.57566	2.21515	11rigid	4.96107	6.85133	1.89025	1.17188
AUR62005172	18box1.5	1.94627	2.8325	0.886236	20rigid	1.40664	2.0839	0.677263	1.30856
AUR62005175	20asyMt1	7.65131	11.7779	4.12661	22box1.5	11.2207	16.0808	4.8601	0.84908
AUR62005176	12spike	1.64797	2.65525	1.00729	14box1.5	0.898878	1.40683	0.507948	1.98305
AUR62005177	17mt	4.09654	7.59029	3.49375	21asyMt2	1.98919	2.55897	0.56978	6.13176
AUR62005183	11cos	1.26863	1.87154	0.602918	13mt	1.21414	1.86908	0.654935	0.920577
AUR62005186	10mt	13.3196	25.2059	11.8863	10spike	48.8727	69.2212	20.3485	0.584137
AUR62005192	01box1	0.61837	1.12762	0.509248	04asyMt1	1.16789	1.89105	0.723157	0.7042
AUR62005194	08spike	5.30736	15.202	9.89465	07asyMt1	7.58078	16.0507	8.46994	1.16821
AUR62005195	00asyMt1	9.20034	14.5517	5.35131	12cos	6.15629	8.93935	2.78306	1.92282
AUR62005205	16rigid	8.63931	12.6336	3.99433	21asyMt2	6.61616	9.6733	3.05714	1.30656
AUR62005206	11mt	1.83785	4.38959	2.55174	11mt	1.24099	2.70435	1.46336	1.74375
AUR62005213	22box1.5	36.9337	59.0797	22.1459	03asyMt2	15.7061	28.048	12.3418	1.79438
AUR62005218	13asyMt1	234.507	501.72	267.212	21spike	64.2749	136.022	71.7475	3.72435
AUR62005225	09rigid	51.565	94.5978	43.0328	10rigid	77.1374	109.126	31.9888	1.34525
AUR62005226	02asyMt2	2.72594	5.35142	2.62548	01asyMt1	2.82196	4.37995	1.55799	1.68517
AUR62005236	09spike	2.4871	9.00233	6.51523	11box1.5	5.6902	10.3367	4.64646	1.40219
AUR62005238	10rigid	3.19541	4.77552	1.58011	17mt	4.87428	6.81962	1.94534	0.812255
AUR62005239	21asyMt1	6.55082	19.5328	12.982	04asyMt2	2.43024	6.21412	3.78388	3.43087
AUR62005246	11mt	2.97581	7.31652	4.34071	13mt	4.7073	9.19207	4.48478	0.967877
AUR62005254	19hbox	14.4608	25.3329	10.8721	21spike	3.65099	5.97435	2.32335	4.6795
AUR62005257	06box1	37.3698	61.6454	24.2756	14spike	55.2847	81.5302	26.2456	0.92494
AUR62005258	08box1	25.1896	54.8636	29.674	11mt	16.9321	47.8202	30.8881	0.960693
AUR62005267	17spike	1.3801	2.79301	1.41291	19mt	0.844096	1.32626	0.482165	2.93034
AUR62005268	16spike	2.17653	3.913	1.73647	21rigid	1.27401	2.11575	0.841736	2.06296
AUR62005274	16asyMt2	0.916	1.85901	0.943015	12mt	0.673945	1.27355	0.599601	1.57274
AUR62005279	21box2	11.034	16.9909	5.95698	21asyMt2	5.64038	7.85845	2.21807	2.68566
AUR62005280	02rigid	0.63546	1.70746	1.072	01asyMt1	1.87841	4.89349	3.01508	0.355546
AUR62005281	04asyMt1	29.8183	49.3138	19.4955	15asyMt2	48.1233	76.2093	28.0859	0.694138
AUR62005282	05asyMt1	0.710414	1.60687	0.896452	12spike	0.761637	1.56987	0.808236	1.10915
AUR62005299	11asyMt1	4.95558	7.99837	3.04279	21asyMt2	3.66808	5.37407	1.70599	1.78359
AUR62005315	14asyMt2	0.89753	1.49954	0.602007	14mt	1.40834	2.12629	0.71795	0.838508
AUR62005316	16asyMt2	26.6271	37.4109	10.7838	17mt	23.4244	37.5365	14.1121	0.764151
AUR62005319	07spike	4.99239	11.9832	6.99083	07mt	6.03095	12.3512	6.32028	1.1061
AUR62005324	11asyMt1	6.9805	10.4993	3.51876	18rigid	6.63316	10.0245	3.39132	1.03758
AUR62005330	06spike	1.51835	6.58894	5.07059	05spike	2.75208	13.6611	10.909	0.464806
AUR62005333	07spike	1.95321	4.50067	2.54747	10mt	2.00475	3.8164	1.81165	1.40616
AUR62005344	13mt	0.753584	1.50798	0.754398	17mt	1.14722	2.61778	1.47056	0.513002
AUR62005348	04spike	2.41319	6.14581	3.73262	12mt	2.27134	5.30383	3.03249	1.23088
AUR62005350	15asyMt1	5.54145	8.72544	3.18399	21spike	3.29293	4.57912	1.28618	2.47553
AUR62005353	04asyMt1	4.20822	5.55229	1.34406	09mt	2.85206	4.73879	1.88673	0.712377
AUR62005362	05asyMt1	0.508227	1.23862	0.730393	05spike	0.534729	3.19369	2.65897	0.274691
AUR62005369	06asyMt2	1.53228	4.43897	2.90669	05spike	0.973432	3.18983	2.2164	1.31145
AUR62005372	19hbox	7.63942	12.7548	5.11539	21spike	4.03837	6.8765	2.83813	1.80238
AUR62005378	10rigid	5.43254	9.55032	4.11778	16asyMt2	7.83653	10.1662	2.32968	1.76753
AUR62005383	01cos	91.7992	148.329	56.5301	03mt	126.217	198.765	72.5479	0.77921
AUR62005384	23mt	174.886	311.112	136.226	16asyMt1	142.203	205.479	63.2758	2.1529
AUR62005386	10cos	5.75996	11.3365	5.57656	07asyMt1	6.03139	11.2282	5.19684	1.07307
AUR62005387	12mt	2.10913	3.64698	1.53785	10asyMt1	2.34241	3.56909	1.22668	1.25367
AUR62005390	14mt	2.74643	4.34336	1.59693	13rigid	1.35175	1.91401	0.56226	2.8402
AUR62005391	21box2	3.07413	3.76703	0.692903	11asyMt1	1.83224	3.04447	1.21224	0.571592
AUR62005397	19spike	8.57277	12.388	3.81522	21box1.5	15.0712	19.8951	4.82391	0.790898
AUR62005398	12asyMt1	1.69131	2.54616	0.854843	22asyMt2	1.46653	2.36772	0.901185	0.948577
AUR62005409	14asyMt1	25.9639	36.1307	10.1668	14box2	11.6224	14.374	2.75161	3.69485
AUR62005411	04asyMt1	10.7856	16.5079	5.72229	17asyMt2	11.683	15.9452	4.2622	1.34257
AUR62005412	21asyMt2	6.60507	10.8869	4.28188	23asyMt2	3.80884	5.56973	1.76089	2.43165
AUR62005416	22asyMt1	88.6355	176.98	88.3443	02hbox	67.6684	111.477	43.8088	2.01659
AUR62005429	08mt	31.1084	67.6734	36.565	11cos	26.4855	54.954	28.4685	1.2844
AUR62005434	08rigid	2.91236	5.02023	2.10787	11mt	3.8965	6.49511	2.59861	0.811154
AUR62005439	23asyMt2	47.3006	114.51	67.2092	23mt	20.9729	62.6668	41.6939	1.61197
AUR62005448	20mt	849.425	1281.42	431.999	22cos	588.851	862.748	273.898	1.57723
AUR62005449	19hbox	32.5974	61.334	28.7365	21spike	10.662	19.6777	9.01575	3.18737
AUR62005453	12box1	1.07442	2.11364	1.03922	17asyMt2	1.31673	3.17928	1.86255	0.557955
AUR62005454	12mt	2.50609	5.35288	2.84679	18asyMt2	2.67638	4.61171	1.93534	1.47095
AUR62005463	20asyMt1	21.4394	43.1318	21.6924	01mt	26.1638	43.6702	17.5064	1.23911
AUR62005464	23mt	16.477	44.8785	28.4015	03box1	7.1355	10.4997	3.36424	8.44216
AUR62005467	11asyMt1	56.28	115.105	58.8255	15box1	13.8521	24.5129	10.6608	5.5179
AUR62005469	08rigid	9.74966	19.4224	9.67274	12hbox	10.3861	16.888	6.50187	1.48769
AUR62005485	14asyMt1	1.81504	3.31822	1.50318	22asyMt2	0.861171	1.27406	0.41289	3.64062
AUR62005488	11mt	1.12001	1.89313	0.773125	14box1	1.43324	1.87833	0.445097	1.73698
AUR62005491	13mt	1.62244	3.96519	2.34275	15hbox	0.981629	1.84986	0.868226	2.69832
AUR62005494	01cos	5.3906	9.96584	4.57524	02asyMt1	10.3665	14.7955	4.42907	1.033
AUR62005495	17asyMt2	1.77759	3.48648	1.70889	21rigid	0.731253	1.40306	0.671811	2.54371
AUR62005503	11box1.5	10.7636	15.1452	4.38161	14rigid	12.4497	16.7156	4.2659	1.02712
AUR62005504	13asyMt1	5.77089	8.43275	2.66185	21asyMt2	3.90305	5.50459	1.60154	1.66206
AUR62005505	13rigid	4.5593	7.30942	2.75012	14hbox	3.8259	5.08373	1.25783	2.18641
AUR62005506	10box1.5	6.58383	9.39038	2.80655	14hbox	4.56312	6.52055	1.95742	1.4338
AUR62005512	12spike	4.67182	10.1798	5.50799	10spike	3.27242	5.94265	2.67023	2.06273
AUR62005520	11mt	14.1345	36.7848	22.6503	17asyMt2	23.3255	36.0429	12.7174	1.78104
AUR62005523	09rigid	2.30518	4.05007	1.74488	13hbox	2.79379	3.75037	0.95658	1.82409
AUR62005524	05mt	2.40328	4.31834	1.91506	03spike	3.48517	5.28965	1.80448	1.06128
AUR62005531	21box2	12.1964	17.9773	5.78091	21spike	5.06184	7.64165	2.57981	2.24083
AUR62005533	09cos	15.083	29.6506	14.5676	13spike	25.3544	71.7527	46.3983	0.313968
AUR62005540	16asyMt1	9.53908	15.3108	5.77175	21spike	6.98841	11.648	4.65961	1.23868
AUR62005541	13spike	1.95745	3.24866	1.29121	14hbox	1.48105	2.16999	0.688942	1.8742
AUR62005547	07asyMt2	5.27994	9.19562	3.91568	02asyMt1	10.8507	17.4844	6.6337	0.590272
AUR62005548	01hbox	1.56922	2.79042	1.2212	02mt	2.39162	4.84952	2.4579	0.496847
AUR62005554	14rigid	2.00619	4.18307	2.17687	10asyMt1	1.16986	2.01411	0.844244	2.57849
AUR62005557	17box1.5	27.075	46.914	19.839	21asyMt2	19.5777	27.5936	8.01595	2.47495
AUR62005562	08mt	10.6041	23.0286	12.4244	12box1	14.1249	21.9233	7.79835	1.59321
AUR62005565	13spike	0.70738	1.46359	0.756208	14asyMt2	1.21842	3.66738	2.44896	0.308787
AUR62005568	05mt	1.60826	3.26802	1.65976	03asyMt1	2.1765	2.92645	0.749955	2.21315
AUR62005569	15mt	12.9837	22.7343	9.75059	19hbox	15.0556	19.0775	4.02183	2.42442
AUR62005570	13rigid	8.23318	13.1947	4.9615	10asyMt1	7.34726	10.1033	2.756	1.80025
AUR62005575	09hbox	1.02177	1.52999	0.50822	11mt	0.985351	1.53794	0.552584	0.919716
AUR62005576	14spike	1.76795	3.34836	1.58041	13box2	1.59745	2.35728	0.759834	2.07994
AUR62005580	14asyMt2	1.15163	1.79486	0.643231	10spike	3.29838	5.32616	2.02778	0.317209
AUR62005581	05mt	18.888	50.0414	31.1534	15asyMt2	15.6689	28.1636	12.4947	2.49333
AUR62005587	23spike	3.08217	8.78355	5.70139	22spike	2.30701	4.34286	2.03584	2.8005
AUR62005588	10box1	4.46037	6.36646	1.90608	12box1.5	3.43756	4.60705	1.16949	1.62984
AUR62005592	07asyMt2	6.17491	10.6643	4.48935	06rigid	6.71721	10.1572	3.44002	1.30504
AUR62005594	07asyMt2	1.2174	2.23658	1.01918	05rigid	1.5037	2.49163	0.98793	1.03164
AUR62005595	13asyMt1	7.04548	10.4093	3.36378	22asyMt2	4.3887	6.31218	1.92348	1.7488
AUR62005597	04asyMt1	6.8477	11.9147	5.06696	12hbox	3.54997	5.34955	1.79957	2.81564
AUR62005609	11spike	1.87323	8.88722	7.014	11spike	1.20247	4.30183	3.09936	2.26305
AUR62005619	06asyMt2	30.1953	70.7059	40.5107	04asyMt1	20.0625	39.1645	19.1021	2.12075
AUR62005622	17box1.5	6.42139	8.77854	2.35715	22asyMt2	4.608	6.50706	1.89906	1.24122
AUR62005627	09box1.5	32.8898	54.0339	21.1441	12rigid	37.6058	55.8448	18.239	1.15928
AUR62005632	04asyMt1	2.84076	4.55003	1.70927	09rigid	2.73468	3.89062	1.15594	1.47869
AUR62005635	23asyMt2	22.1412	38.4065	16.2653	21asyMt2	12.9951	20.3874	7.39222	2.20033
AUR62005637	12asyMt1	4.124	6.19994	2.07594	19spike	3.17472	4.90936	1.73464	1.19675
AUR62005638	16asyMt2	5.41589	7.22289	1.807	08asyMt1	3.32393	4.59015	1.26622	1.42708
AUR62005649	05asyMt1	3.40063	6.60305	3.20242	05spike	1.12575	3.85657	2.73082	1.1727
AUR62005652	14asyMt1	9.23762	19.6239	10.3862	21spike	3.33425	6.12959	2.79533	3.71557
AUR62005654	20spike	13.3063	29.8497	16.5434	22asyMt1	11.1198	23.9992	12.8794	1.28448
AUR62005655	11asyMt1	7.74615	12.4662	4.72009	21box1	11.8284	25.0313	13.203	0.357503
AUR62005657	20mt	6.26489	10.6164	4.35153	00rigid	6.71607	13.0781	6.36199	0.683989
AUR62005658	09mt	24.0213	47.9954	23.9741	17asyMt2	51.3366	75.8124	24.4758	0.9795
AUR62005660	05asyMt1	1.07269	1.66375	0.591055	12mt	1.50331	2.51676	1.01345	0.583213
AUR62005663	08asyMt2	4.04429	7.42427	3.37998	11spike	3.39125	6.12183	2.73058	1.23782
AUR62005666	01rigid	24.3233	54.4751	30.1518	01asyMt1	21.665	30.1805	8.51549	3.54081
AUR62005669	06asyMt1	1.61478	3.33882	1.72403	12mt	1.67786	3.35647	1.67861	1.02706
AUR62005672	09mt	17.7975	29.9955	12.198	16spike	28.3167	44.0566	15.7399	0.774975
AUR62005686	18box1.5	104.243	163.308	59.0649	22spike	41.2893	72.4127	31.1234	1.89776
AUR62005691	01box1	5.51688	8.9434	3.42652	02box1	6.32936	10.0784	3.749	0.913981
AUR62005692	15spike	4.255	11.6186	7.36363	20mt	1.31193	2.89409	1.58216	4.65418
AUR62005693	19box2	1.7094	2.51937	0.809965	19spike	1.88392	2.89533	1.01141	0.800828
AUR62005697	14box2	2.0896	2.71923	0.629634	14box2	1.87579	2.38385	0.508055	1.2393
AUR62005698	18box1.5	16.4988	24.5076	8.00885	20mt	10.4897	14.6438	4.15404	1.92797
AUR62005703	15mt	3.05058	5.38388	2.3333	23asyMt2	5.04527	7.89078	2.84551	0.819992
AUR62005711	15asyMt2	2.53752	4.55459	2.01707	10asyMt1	3.31926	4.83387	1.51461	1.33174
AUR62005714	08asyMt1	1.50921	3.72013	2.21092	08asyMt1	1.62548	3.31089	1.68541	1.3118
AUR62005727	11mt	20.9069	48.7185	27.8115	10spike	12.7197	38.6022	25.8825	1.07453
AUR62005729	06mt	20.6287	40.3611	19.7324	11box1.5	25.6106	32.5341	6.92344	2.85008
AUR62005738	12mt	1.1867	1.90578	0.719085	11asyMt1	1.09039	1.71352	0.623132	1.15398
AUR62005740	05asyMt1	9.99475	19.4758	9.48103	06asyMt1	8.31007	13.3493	5.0392	1.88146
AUR62005741	16mt	7.96831	12.2358	4.26753	15hbox	4.34397	5.76249	1.41852	3.00843
AUR62005743	04asyMt1	6.8181	10.9875	4.16937	11rigid	9.03876	14.7594	5.72061	0.728834
AUR62005750	14mt	4.65737	7.10471	2.44734	20asyMt2	3.40012	5.04965	1.64953	1.48366
AUR62005754	11cos	5.30345	8.18289	2.87944	10asyMt1	5.3877	8.38308	2.99538	0.961295
AUR62005769	21spike	1.15658	2.91018	1.7536	00mt	1.1613	2.86916	1.70786	1.02678
AUR62005776	05spike	54.8577	182.858	128.001	11mt	40.9086	81.2922	40.3836	3.16962
AUR62005788	06asyMt1	1.04136	1.57387	0.532503	12mt	1.17546	2.04012	0.864666	0.615848
AUR62005794	22asyMt2	3.59544	4.68509	1.08964	22mt	6.02556	8.79201	2.76646	0.393877
AUR62005795	12rigid	135.878	214.8	78.9224	16box1	138.479	190.706	52.2269	1.51114
AUR62005804	11box1	1.95502	3.06732	1.1123	12mt	1.75094	3.51733	1.76639	0.6297
AUR62005809	21spike	3.05155	13.3967	10.3451	00asyMt1	1.77412	5.72795	3.95383	2.61648
AUR62005824	10box1	1.61189	2.3727	0.760809	10asyMt1	1.48722	2.52357	1.03635	0.734125
AUR62005827	03spike	7.89129	13.7721	5.88078	03box1	9.38562	13.0942	3.70862	1.5857
AUR62005832	08rigid	4.12879	8.07656	3.94776	11spike	5.54909	9.47814	3.92906	1.00476
AUR62005843	20spike	0.436721	1.81686	1.38014	01spike	1.14796	3.05892	1.91096	0.722224
AUR62005849	10mt	13.6571	33.9882	20.331	10spike	6.84854	23.6816	16.833	1.20781
AUR62005851	11cos	3.38872	6.19757	2.80884	10asyMt1	3.16389	5.24258	2.07869	1.35126
AUR62005857	19spike	1.60875	2.46392	0.855166	00box1	1.32842	2.16962	0.841208	1.01659
AUR62005884	11mt	2.79947	5.48242	2.68295	14hbox	3.81831	4.81472	0.996412	2.69261
AUR62005885	11box1	1.02448	1.63306	0.608581	12cos	0.920404	1.24871	0.32831	1.85368
AUR62005886	15mt	35.4549	61.3675	25.9126	15box1.5	17.5983	29.6212	12.0229	2.15527
AUR62005888	09rigid	4.53801	7.61078	3.07276	13mt	6.62659	10.2984	3.67178	0.836859
AUR62005889	18box1.5	29.5789	42.8389	13.26	22spike	22.7981	32.079	9.28088	1.42874
AUR62005909	14asyMt2	1.05677	1.85618	0.799405	10spike	3.22009	5.025	1.80491	0.442906
AUR62005910	13rigid	6.18532	8.38034	2.19502	14rigid	6.28647	8.3015	2.01503	1.08932
AUR62005913	12cos	4.04124	5.60832	1.56708	14box2	4.80827	6.25581	1.44754	1.08258
AUR62005915	12mt	2.79532	5.33163	2.5363	10spike	9.40199	14.7407	5.33867	0.475081
AUR62005916	10box1.5	3.11165	4.25455	1.1429	12rigid	3.02429	4.04493	1.02064	1.11979
AUR62005917	06asyMt1	6.56918	10.2036	3.63442	12rigid	6.05762	10.0709	4.01324	0.905608
AUR62005920	08spike	4.51085	12.9997	8.48887	08asyMt1	6.94493	12.7091	5.76416	1.4727
AUR62005925	01spike	21.7184	56.4647	34.7463	21spike	6.01261	9.7438	3.73118	9.31242
AUR62005926	10cos	5.34738	8.71134	3.36396	12hbox	6.38544	9.54199	3.15655	1.06571
AUR62005939	11mt	3.44764	5.77178	2.32414	10asyMt1	5.30912	7.65129	2.34217	0.992303
AUR62005945	11asyMt2	6.01513	15.3472	9.33208	17asyMt2	5.90037	13.6662	7.76583	1.20168
AUR62005946	04box1	24.1369	47.535	23.3981	17spike	55.4544	152.057	96.6025	0.24221
AUR62005948	19hbox	20.9897	35.9421	14.9524	22spike	8.25034	14.4767	6.22638	2.40146
AUR62005953	17box1.5	13.7019	21.2748	7.57293	21asyMt2	8.4893	12.4485	3.95924	1.91272
AUR62005960	17asyMt2	1.1995	1.92053	0.721024	19asyMt2	1.20757	2.08716	0.879595	0.819723
AUR62005961	08asyMt1	0.599941	1.19184	0.591902	09asyMt1	1.57591	2.83256	1.25665	0.471017
AUR62005987	20box2	5.88699	9.24723	3.36025	17rigid	5.33755	10.8509	5.51338	0.609472
AUR62005988	12spike	3.48201	5.03554	1.55354	14box1.5	2.18117	2.92647	0.745297	2.08445
AUR62005989	04mt	18.9247	54.827	35.9023	04mt	18.9178	33.66	14.7421	2.43535
AUR62005994	07asyMt2	3.1794	5.16741	1.98801	14mt	2.9407	4.1386	1.19791	1.65957
AUR62005995	08spike	8.47187	41.5288	33.0569	10spike	9.3849	36.6219	27.237	1.21368
AUR62006005	13mt	90.0446	159.028	68.983	15box1.5	97.6185	123.551	25.9324	2.66011
AUR62006007	07asyMt1	1.65905	2.31705	0.658003	14rigid	1.74569	2.54498	0.799295	0.82323
AUR62006008	23asyMt2	235.993	712.21	476.216	22mt	91.6327	209.784	118.152	4.03056
AUR62006010	15rigid	5.17077	8.08546	2.91469	13box1.5	2.71928	4.69683	1.97755	1.47389
AUR62006012	17box1	1.90234	2.64837	0.746024	16hbox	1.4688	2.00659	0.537789	1.3872
AUR62006018	08cos	3.60124	6.26241	2.66117	12rigid	4.53842	7.58831	3.04989	0.872547
AUR62006024	04mt	24.5071	43.8223	19.3152	07mt	25.4185	43.021	17.6025	1.0973
AUR62006025	12spike	3.26879	6.35511	3.08632	10spike	9.31403	15.648	6.33392	0.487268
AUR62006027	15asyMt2	14.1839	26.213	12.0291	10spike	5.39257	16.8188	11.4262	1.05276
AUR62006032	09rigid	55.199	91.0457	35.8466	12mt	82.4768	117.246	34.7693	1.03099
AUR62006040	11box1.5	1.14416	1.50452	0.360361	14rigid	1.12264	1.71046	0.587818	0.613048
AUR62006042	19hbox	25.9913	41.1412	15.1499	22spike	14.3197	22.6714	8.35162	1.81401
AUR62006044	10box1.5	3.48295	5.52589	2.04293	14rigid	4.76505	8.50913	3.74409	0.545643
AUR62006047	20box2	3.21961	3.89371	0.6741	18mt	2.15094	3.07589	0.924943	0.728802
AUR62006048	17box1.5	9.23157	14.7627	5.53115	20mt	5.18953	8.35986	3.17034	1.74466
AUR62006051	19hbox	12.2209	21.0483	8.82741	21spike	5.20483	8.1336	2.92877	3.01403
AUR62006056	20hbox	8.4061	11.8631	3.45702	22mt	4.31339	6.53658	2.22319	1.55498
AUR62006057	07mt	7.14854	14.0807	6.93217	04asyMt1	10.9842	15.5818	4.59754	1.5078
AUR62006058	07mt	48.9586	145.928	96.9692	07asyMt1	69.5904	137.421	67.8302	1.42959
AUR62006067	05mt	20.169	56.6474	36.4784	09box1.5	38.7812	66.8278	28.0466	1.30063
AUR62006077	01box2	12.593	22.9059	10.3129	01asyMt1	15.9943	21.6224	5.62803	1.83241
AUR62006078	14box2	8.03179	10.0664	2.03464	15box2	6.06672	8.03849	1.97177	1.03189
AUR62006080	09box1.5	1.92274	2.72345	0.800709	12box1.5	1.52225	2.08005	0.557803	1.43547
AUR62006084	20box1.5	3.94039	5.85849	1.9181	21spike	2.19609	3.22171	1.02562	1.87019
AUR62006086	16rigid	6.86047	10.1453	3.28483	16box1.5	6.35054	8.27021	1.91967	1.71114
AUR62006087	15rigid	2.36996	3.47793	1.10796	21asyMt2	1.78253	2.56274	0.780214	1.42008
AUR62006094	03asyMt1	6.08066	10.3435	4.26283	12rigid	4.92869	7.39074	2.46205	1.73142
AUR62006096	09box1	0.874659	2.10974	1.23508	18asyMt2	1.23245	2.1524	0.919955	1.34255
AUR62006110	04asyMt1	4.60008	7.36298	2.7629	11box1	11.4982	32.1685	20.6703	0.133665
AUR62006112	15box1.5	1.55208	2.00623	0.45415	22asyMt2	1.47967	2.10019	0.620518	0.731889
AUR62006130	05spike	0.842753	2.51053	1.66778	11spike	0.492327	1.18668	0.694354	2.40192
AUR62006132	05asyMt2	8.04464	12.5138	4.4692	04spike	8.67794	16.4456	7.76771	0.575356
AUR62006133	16rigid	1.63206	3.20322	1.57116	17box2	0.692323	1.03299	0.340664	4.61206
AUR62006144	19hbox	88.3678	128.761	40.3934	23asyMt2	57.0146	86.2012	29.1866	1.38397
AUR62006155	04asyMt1	2.59585	4.55949	1.96363	12cos	2.22516	3.25296	1.02781	1.9105
AUR62006158	23box1	10.5349	21.189	10.6541	00mt	6.92956	11.9699	5.0403	2.11378
AUR62006164	10mt	0.798765	1.63938	0.840616	03spike	0.990574	1.77935	0.788779	1.06572
AUR62006168	19box2	6.18211	8.5338	2.35169	19box1	5.38979	8.18013	2.79034	0.842796
AUR62006169	17asyMt1	9.99573	21.4711	11.4754	22spike	5.64545	14.7456	9.10017	1.26101
AUR62006172	11rigid	0.698567	1.49276	0.794192	10asyMt1	0.597961	1.10415	0.506185	1.56898
AUR62006173	14mt	1.48543	2.33033	0.844894	20asyMt2	1.22904	1.73166	0.502619	1.68098
AUR62006185	00box1	1.49835	2.25173	0.753377	04asyMt2	0.870077	1.24275	0.372673	2.02155
AUR62006188	00box1	78.9995	210.697	131.697	01mt	70.8019	152.715	81.9131	1.60777
AUR62006196	15cos	57.1961	88.4496	31.2535	18hbox	64.4408	88.9782	24.5375	1.27371
AUR62006204	10mt	1.31462	2.25487	0.940251	10spike	3.27173	4.85461	1.58288	0.594012
AUR62006210	09mt	68.5176	138.127	69.609	10rigid	124.611	172.749	48.1377	1.44604
AUR62006227	15rigid	3.04566	4.23581	1.19015	20asyMt2	2.1484	2.71333	0.564928	2.10672
AUR62006242	16spike	8.12841	15.8689	7.7405	19asyMt2	4.24452	5.91759	1.67307	4.62653
AUR62006247	08rigid	5.90889	10.4161	4.50726	17asyMt2	6.52005	11.3714	4.85138	0.929066
AUR62006251	20spike	3.48939	5.9506	2.46121	00mt	4.17836	7.88544	3.70708	0.66392
AUR62006266	19box1	3.52032	5.11854	1.59822	21asyMt2	2.27978	2.97378	0.694	2.30291
AUR62006268	22box1.5	3.68423	5.37003	1.6858	22box1.5	3.1766	4.50268	1.32608	1.27126
AUR62006273	07mt	7.2097	18.4706	11.2609	15asyMt2	13.0105	24.1196	11.1091	1.01367
AUR62006282	12asyMt1	15.5251	30.0963	14.5712	20spike	5.38608	26.105	20.7189	0.703282
AUR62006297	11asyMt1	2.96126	5.96096	2.9997	17asyMt1	2.39189	4.44102	2.04913	1.46389
AUR62006299	01asyMt2	17.0211	30.8857	13.8646	00mt	7.95291	13.1948	5.24187	2.64498
AUR62006302	06asyMt1	0.759236	1.11892	0.359689	13rigid	0.735533	1.2645	0.528966	0.679985
AUR62006306	01box1	77.946	158.126	80.18	04asyMt2	71.3539	99.8452	28.4913	2.81419
AUR62006325	12asyMt1	11.0701	14.6989	3.62878	22asyMt2	9.80868	14.1748	4.36614	0.831119
AUR62006329	02asyMt2	15.3988	38.9871	23.5883	01spike	25.1358	46.9959	21.8601	1.07905
AUR62006354	11cos	73.5852	103.41	29.8246	08asyMt1	47.6165	91.197	43.5804	0.684359
AUR62006359	00box1	5.11284	10.8077	5.69487	01box1	1.6138	2.64444	1.03064	5.52557
AUR62006360	11cos	6.17248	12.2503	6.07783	13mt	7.81794	19.1883	11.3704	0.534531
AUR62006363	08spike	2.57906	6.97855	4.39949	14spike	3.94292	8.04225	4.09933	1.07322
AUR62006365	18box1.5	5.65658	9.96722	4.31065	21asyMt2	2.43283	3.58528	1.15245	3.74043
AUR62006370	05spike	9.87656	21.8323	11.9558	08box1	6.72198	9.93143	3.20945	3.72518
AUR62006381	04spike	319.914	1147.97	828.06	04spike	185.057	343.633	158.577	5.22183
AUR62006382	06asyMt2	748.357	1446.76	698.403	04spike	554.872	1009.25	454.376	1.53706
AUR62006383	01box1	62.878	139.15	76.272	02spike	59.5328	130.59	71.057	1.07339
AUR62006385	07spike	26.0414	50.5444	24.503	16spike	51.6953	79.613	27.9177	0.877687
AUR62006388	14rigid	4.29618	6.92464	2.62845	09asyMt1	3.32511	4.60701	1.28191	2.05043
AUR62006389	00asyMt2	30.6024	78.1222	47.5198	22spike	10.9121	20.3197	9.40761	5.0512
AUR62006391	14mt	5.68359	10.9473	5.26367	20asyMt2	3.43754	5.46633	2.02878	2.5945
AUR62006394	22asyMt2	5.03064	7.43488	2.40423	22spike	4.68463	7.42739	2.74276	0.876574
AUR62006403	14hbox	9.7386	13.5947	3.85612	17mt	15.7184	22.7508	7.03243	0.548333
AUR62006405	05asyMt1	3.11136	6.02573	2.91436	13spike	12.8118	27.6875	14.8757	0.195915
AUR62006416	12cos	25.1951	46.391	21.1959	13box1	60.6683	81.1777	20.5094	1.03347
AUR62006417	11mt	0.660348	1.15291	0.492565	13mt	0.990618	1.98943	0.998809	0.493153
AUR62006421	07rigid	8.3822	12.3443	3.96213	12mt	10.7974	15.2373	4.4399	0.892392
AUR62006422	19hbox	3.06728	4.98642	1.91915	20rigid	1.65619	2.58862	0.932434	2.05821
AUR62006423	19mt	10.6466	14.546	3.89942	23mt	8.45727	11.8175	3.36025	1.16046
AUR62006424	23rigid	2.03463	3.73829	1.70366	00box1	1.2102	1.72986	0.519658	3.27843
AUR62006425	19hbox	15.57	27.1835	11.6135	21spike	7.56966	11.0716	3.50192	3.31634
AUR62006437	09box1.5	1.84486	2.57281	0.727958	12rigid	2.28369	3.16045	0.876758	0.830284
AUR62006444	11asyMt1	0.877273	1.60649	0.729221	16box1	1.1683	1.69944	0.531144	1.37292
AUR62006447	13mt	0.648166	1.73461	1.08645	10spike	0.331519	1.25272	0.921199	1.17938
AUR62006448	16asyMt2	3.74444	5.01755	1.27311	14box2	3.25523	4.00177	0.746536	1.70536
AUR62006449	18asyMt2	2.63365	3.70267	1.06902	18box1	2.23252	2.97482	0.7423	1.44015
AUR62006452	18box1.5	17.5295	27.5611	10.0316	21spike	9.76342	16.4915	6.72808	1.49101
AUR62006453	20box1.5	2.32555	3.07746	0.751906	22asyMt2	1.70424	2.34893	0.644689	1.16631
AUR62006458	00box1	5.25193	9.29547	4.04354	22asyMt1	3.12838	5.87957	2.75119	1.46974
AUR62006460	11spike	2.11677	3.89067	1.7739	10spike	3.64058	5.85006	2.20948	0.802859
AUR62006462	07rigid	52.6321	87.7134	35.0814	11hbox	69.2825	90.6725	21.3899	1.64009
AUR62006487	13asyMt1	9.80356	16.3443	6.54074	20mt	6.12137	9.30551	3.18415	2.05416
AUR62006490	14mt	5.31286	9.88667	4.57381	09asyMt1	3.59671	5.39593	1.79921	2.54212
AUR62006492	12mt	5.88254	11.1076	5.22508	13hbox	4.73819	7.0276	2.28941	2.28228
AUR62006493	04mt	65.5717	156.296	90.7241	03spike	98.2074	222.116	123.908	0.732187
AUR62006499	08mt	2.10919	3.47156	1.36238	16asyMt2	3.47456	4.41087	0.936311	1.45505
AUR62006506	09hbox	31.8324	52.0574	20.2251	11mt	20.2359	41.9145	21.6786	0.932952
AUR62006507	00box1	2.38927	7.77149	5.38222	01spike	0.599882	2.45404	1.85416	2.90278
AUR62006518	06rigid	2.25308	3.77217	1.51909	11rigid	3.20897	4.33054	1.12157	1.35443
AUR62006525	20hbox	23.1709	34.9547	11.7838	20rigid	11.9901	20.3687	8.37863	1.40641
AUR62006526	19hbox	14.3621	24.5519	10.1898	21spike	5.84942	10.9883	5.13888	1.98288
AUR62006528	00asyMt2	55.5964	160.524	104.927	22spike	6.07213	12.7744	6.70224	15.6556
AUR62006531	12asyMt1	3.20099	4.87108	1.67009	13asyMt1	2.53807	3.73965	1.20158	1.38991
AUR62006534	16asyMt2	23.7208	32.4301	8.70932	11spike	21.1097	33.1032	11.9935	0.72617
AUR62006535	05asyMt1	0.625885	1.13755	0.511662	12cos	1.00867	1.65599	0.647317	0.790434
AUR62006539	03asyMt1	2.78697	5.14641	2.35944	12cos	8.55184	15.1886	6.63676	0.355511
AUR62006542	11spike	0.765854	1.25079	0.484931	17spike	0.924908	1.53028	0.605373	0.801045
AUR62006544	00box1	20.1286	31.8616	11.733	00rigid	13.2519	19.6781	6.42627	1.8258
AUR62006546	07asyMt1	1.02709	1.82004	0.792949	13rigid	1.16264	1.87559	0.712946	1.11222
AUR62006547	09box2	3.31753	4.77963	1.4621	12box1.5	2.75364	3.66332	0.909683	1.60726
AUR62006549	03asyMt1	5.7008	8.19035	2.48955	14asyMt2	5.00521	7.10618	2.10097	1.18495
AUR62006550	12asyMt1	4.79966	7.76803	2.96836	16box2	9.64266	14.9065	5.26379	0.563922
AUR62006555	16mt	3.17209	5.04303	1.87094	21asyMt2	2.22375	3.93562	1.71188	1.09292
AUR62006556	15asyMt2	1.37981	2.16312	0.783313	14box1.5	2.73563	3.49393	0.758295	1.03299
AUR62006561	08rigid	1.99975	3.63259	1.63284	08asyMt1	2.30635	3.67956	1.37321	1.18907
AUR62006562	07asyMt1	0.805682	1.35295	0.547263	10mt	1.28174	2.19709	0.91535	0.597874
AUR62006563	01cos	4.58013	8.20292	3.62278	02mt	5.26306	8.58116	3.3181	1.09182
AUR62006567	11mt	11.0398	30.0073	18.9675	13hbox	8.3314	15.1499	6.81846	2.78179
AUR62006568	07mt	51.5781	118.938	67.3595	10rigid	71.5722	112.488	40.9162	1.64628
AUR62006573	11spike	0.856078	1.58524	0.729166	10spike	2.16894	3.16226	0.993322	0.734068
AUR62006574	14mt	11.4437	20.9191	9.47538	20mt	9.44784	16.1381	6.69022	1.4163
AUR62006581	19box1.5	36.7158	70.8201	34.1043	16box2	2.29163	3.35504	1.06341	32.0707
AUR62006585	03spike	0.924491	2.01803	1.09353	08spike	0.595896	1.04369	0.447792	2.44206
AUR62006595	16asyMt2	2.40886	4.5028	2.09394	10asyMt1	1.83117	2.82458	0.993411	2.10783
AUR62006602	06asyMt1	3.7565	7.57822	3.82172	11cos	5.53226	8.07978	2.54753	1.50017
AUR62006607	09box2	4.99331	6.66697	1.67365	12hbox	4.86115	6.8234	1.96225	0.852924
AUR62006610	05mt	7.06425	12.3418	5.27758	08box1.5	7.19279	10.4315	3.2387	1.62954
AUR62006616	11rigid	6.57087	10.4856	3.91475	10spike	19.3242	28.0162	8.69203	0.450384
AUR62006617	02asyMt1	7.18094	12.2026	5.0217	06rigid	8.15843	13.0569	4.89849	1.02515
AUR62006618	08asyMt2	1.52429	2.23929	0.715001	03spike	4.2924	7.26873	2.97633	0.240229
AUR62006619	01mt	13.4059	33.478	20.0721	03spike	1.38767	7.13612	5.74844	3.49174
AUR62006620	19asyMt1	32.1246	46.767	14.6424	02box1	29.1476	38.2746	9.12706	1.60429
AUR62006622	19box1.5	5.18864	8.48996	3.30132	22spike	1.94977	3.04848	1.09871	3.00473
AUR62006626	09cos	1.04271	1.85033	0.807623	13rigid	1.02575	1.72546	0.699714	1.15422
AUR62006627	11spike	0.507648	1.14408	0.63643	17spike	0.56448	1.12091	0.556434	1.14376
AUR62006631	11box1.5	1.59241	2.3947	0.80229	14rigid	1.37936	2.12032	0.740964	1.08276
AUR62006635	08mt	2.87414	6.41741	3.54327	11mt	3.99989	7.37712	3.37723	1.04917
AUR62006640	08mt	18.7248	42.1867	23.4619	12cos	36.7589	53.4623	16.7033	1.40462
AUR62006642	05cos	171.198	281.292	110.094	06asyMt1	147.785	238.805	91.0198	1.20955
AUR62006646	12mt	12.5644	22.6378	10.0734	17asyMt2	21.1624	34.4819	13.3195	0.756292
AUR62006647	19hbox	44.5674	81.6074	37.04	20asyMt1	16.9749	26.258	9.28305	3.99007
AUR62006649	09rigid	51.5646	80.3416	28.777	11mt	45.3019	80.066	34.7642	0.827777
AUR62006650	10mt	0.923623	2.06857	1.14494	13mt	1.24468	2.58189	1.33721	0.856221
AUR62006658	00asyMt2	9.88053	17.2259	7.34536	18asyMt1	10.0209	14.195	4.17412	1.75974
AUR62006665	20asyMt1	60.528	105.469	44.9409	00cos	61.84	86.7697	24.9297	1.8027
AUR62006676	13mt	0.711601	1.4093	0.697699	13hbox	0.621261	1.10218	0.480923	1.45075
AUR62006681	16asyMt2	2.812	4.47384	1.66184	14rigid	0.950809	1.54246	0.591649	2.80883
AUR62006682	09box2	3.39527	5.47354	2.07827	12rigid	1.06861	1.68833	0.619715	3.35359
AUR62006686	05spike	0.435806	1.4829	1.04709	07mt	0.524528	1.19898	0.674453	1.55251
AUR62006688	07asyMt2	4.57225	13.486	8.91373	07mt	4.59806	10.7166	6.11851	1.45685
AUR62006695	16spike	1.56068	2.8382	1.27752	11spike	0.660299	1.26624	0.605944	2.10832
AUR62006698	23asyMt2	5.40074	8.36561	2.96487	21rigid	4.24215	5.65293	1.41078	2.10158
AUR62006703	17asyMt2	1.3729	2.03764	0.664735	13box2	0.946069	1.28464	0.33857	1.96336
AUR62006709	06spike	4.14559	13.4224	9.27683	11asyMt2	3.75195	10.5948	6.84286	1.35569
AUR62006712	19box1	15.0789	27.434	12.3551	17asyMt1	6.80035	11.9718	5.17145	2.38909
AUR62006714	06spike	4.21811	13.5675	9.34943	09mt	3.8861	10.7293	6.84324	1.36623
AUR62006718	17asyMt2	2.15515	3.94522	1.79007	13box2	1.54843	1.99857	0.450142	3.97669
AUR62006727	23asyMt2	4.8808	8.32919	3.4484	23mt	3.21394	5.08724	1.8733	1.84082
AUR62006752	03spike	43.2569	93.9017	50.6449	02mt	47.2177	80.8742	33.6565	1.50476
AUR62006755	08mt	2.49776	5.3513	2.85354	11rigid	4.17976	7.02445	2.8447	1.00311
AUR62006757	02asyMt1	0.994565	1.49136	0.496796	11rigid	1.05694	1.46771	0.410772	1.20942
AUR62006768	07asyMt1	2.17089	4.25034	2.07945	11mt	2.01068	3.77995	1.76926	1.17532
AUR62006772	23asyMt2	10.5197	16.0765	5.55681	15hbox	6.70667	9.63984	2.93317	1.89447
AUR62006777	20spike	1.05814	2.53587	1.47773	02spike	0.960409	3.29327	2.33286	0.633443
AUR62006778	22box1.5	16.8934	29.0872	12.1938	02asyMt1	5.7193	10.7805	5.06118	2.40928
AUR62006780	00box1	7.35298	14.2526	6.89958	02asyMt2	7.55454	14.1513	6.59678	1.0459
AUR62006783	11mt	3.80726	8.82245	5.0152	15mt	6.78751	14.2712	7.48369	0.67015
AUR62006784	08spike	2.01918	7.84852	5.82934	05spike	1.87893	6.49442	4.61549	1.26299
AUR62006786	04asyMt1	4.16498	9.06585	4.90086	11rigid	3.8814	5.95691	2.07551	2.36128
AUR62006789	08box2	38.36	46.4135	8.05348	12rigid	23.9794	37.1058	13.1264	0.613533
AUR62006795	19hbox	5.94775	9.74916	3.80141	22spike	3.43335	5.43011	1.99676	1.90379
AUR62006798	13asyMt1	27.6452	49.8187	22.1735	20mt	14.0579	22.7992	8.74126	2.53665
AUR62006803	04asyMt2	761.789	2242.45	1480.66	03spike	411.234	1371.7	960.467	1.5416
AUR62006807	12mt	0.631961	1.20831	0.576345	10spike	1.10614	1.81722	0.711074	0.810528
AUR62006808	11spike	2.74402	5.73204	2.98801	00box2	2.46783	3.62793	1.1601	2.57566
AUR62006809	23hbox	9.23251	16.2878	7.05529	00mt	4.11558	5.68603	1.57046	4.49251
AUR62006811	03asyMt1	1.67409	2.57698	0.90289	10box1.5	1.60885	2.11499	0.506141	1.78387
AUR62006814	20hbox	9.54984	14.1953	4.64551	22asyMt2	5.79418	8.7827	2.98853	1.55445
AUR62006816	18box1.5	27.9667	45.813	17.8463	22asyMt2	20.5335	29.5635	9.02999	1.97634
AUR62006819	23spike	41.6213	76.2621	34.6408	20asyMt2	28.7965	40.4543	11.6578	2.97148
AUR62006835	20asyMt1	19.6696	39.6915	20.0219	00asyMt1	18.2989	36.3444	18.0455	1.10952
AUR62006844	00mt	39.0404	60.1589	21.1184	02cos	26.2111	36.0004	9.78925	2.15731
AUR62006851	10cos	12.6113	19.323	6.7117	13box1	20.8036	29.251	8.44744	0.794525
AUR62006853	11asyMt1	1.42284	2.0522	0.629363	15hbox	1.25547	1.70736	0.451895	1.39272
AUR62006861	07asyMt1	2.86581	6.13202	3.26621	05spike	3.0361	6.66852	3.63241	0.899185
AUR62006862	11asyMt2	11.6218	18.5462	6.9244	05spike	11.213	21.2022	9.98919	0.693189
AUR62006866	10spike	1.94819	3.17536	1.22717	05spike	2.69903	4.70835	2.00932	0.610737
AUR62006869	08asyMt1	7.24309	15.7838	8.54073	17asyMt2	16.8015	24.0792	7.27776	1.17354
AUR62006870	14asyMt2	1.17582	1.87391	0.698092	05asyMt1	1.2019	2.00746	0.805561	0.86659
AUR62006875	06asyMt1	12.0743	19.7477	7.6734	11mt	12.663	20.2573	7.59426	1.01042
AUR62006877	04spike	7.36126	11.7453	4.38402	05mt	11.3378	19.7259	8.38811	0.522647
AUR62006879	09rigid	5.36718	7.70932	2.34213	11mt	6.43393	9.47328	3.03935	0.770603
AUR62006880	11cos	18.2289	28.152	9.92314	14hbox	19.2649	25.3972	6.13231	1.61817
AUR62006882	07asyMt1	4.29854	7.64799	3.34944	06asyMt1	5.45123	7.92769	2.47647	1.35251
AUR62006883	09mt	2.03029	4.91245	2.88216	08asyMt1	3.14471	5.51248	2.36777	1.21725
AUR62006885	00asyMt2	45.8429	97.9126	52.0697	17asyMt1	22.8199	48.4957	25.6758	2.02796
AUR62006890	21box2	1.62701	2.60888	0.981874	21spike	1.00422	1.57088	0.56666	1.73274
AUR62006892	13asyMt1	2.50042	3.87519	1.37477	20rigid	1.37811	2.03197	0.653855	2.10257
AUR62006894	11mt	3.38124	5.9818	2.60056	10asyMt1	3.48397	5.079	1.59503	1.63042
AUR62006896	08mt	0.995654	2.24544	1.24979	15asyMt2	2.72311	6.13471	3.4116	0.366334
AUR62006904	17asyMt2	23.5844	33.249	9.6646	16mt	18.1106	25.027	6.91642	1.39734
AUR62006906	10box1.5	4.20055	6.14626	1.94571	12rigid	3.72413	5.52066	1.79653	1.08304
AUR62006909	16rigid	1.06295	2.13061	1.06766	10asyMt1	1.91659	3.48188	1.56529	0.682086
AUR62006910	00box1	10.5143	22.7708	12.2565	23asyMt1	7.34828	18.5632	11.215	1.09287
AUR62006915	04spike	3.41242	7.42597	4.01355	05asyMt1	1.78317	2.48031	0.697135	5.75721
AUR62006916	03rigid	1.95814	3.4728	1.51466	09box2	2.29825	3.39919	1.10093	1.3758
AUR62006921	19hbox	8.40163	14.4995	6.0979	22spike	4.8965	9.03936	4.14286	1.47191
AUR62006924	02asyMt1	97.2585	163.708	66.4499	06box2	86.0727	112.014	25.9417	2.56151
AUR62006927	05asyMt1	12.1763	18.5885	6.41219	11rigid	14.7377	20.0929	5.35522	1.19737
AUR62006928	19asyMt1	10.5536	16.5279	5.97426	00mt	8.04079	12.56	4.51919	1.32198
AUR62006931	23asyMt1	51.5733	128.494	76.9207	01cos	45.1803	74.7523	29.572	2.60113
AUR62006933	11box2	7.5039	10.2032	2.69929	16mt	7.59959	12.9551	5.35546	0.504027
AUR62006935	11box2	7.30806	10.368	3.05991	14asyMt1	7.39887	13.4407	6.04186	0.506452
AUR62006940	19hbox	45.3607	62.7643	17.4036	22spike	30.3367	43.8881	13.5513	1.28427
AUR62006953	09mt	11.7981	26.435	14.6369	07asyMt1	15.0801	24.3043	9.22422	1.58679
AUR62006963	10rigid	2.18653	3.08525	0.898722	16mt	3.19648	5.42559	2.22911	0.403176
AUR62006966	11box2	1.36308	1.86594	0.502861	16box1	1.41441	2.13661	0.722205	0.696286
AUR62006971	15asyMt2	17.5558	30.212	12.6562	08asyMt1	13.4622	20.0927	6.6305	1.90878
AUR62006977	13mt	3.27218	8.04496	4.77278	09spike	1.73125	3.37621	1.64496	2.90145
AUR62006981	11asyMt1	21.0849	45.0527	23.9677	15box1.5	8.51006	15.6354	7.1253	3.36375
AUR62006982	17asyMt2	2.08391	2.96807	0.884167	15hbox	1.70648	2.08373	0.377258	2.34367
AUR62006986	12asyMt1	18.2194	26.3109	8.09153	22asyMt2	12.3014	19.5086	7.20723	1.1227
AUR62006987	05spike	1.42029	7.47945	6.05916	10rigid	1.20534	2.44788	1.24254	4.87644
AUR62006990	10rigid	3.12134	5.40704	2.28569	11rigid	3.33245	4.66308	1.33063	1.71775
AUR62006991	14mt	1.82563	4.34894	2.52331	17asyMt2	1.7398	3.66646	1.92666	1.30968
AUR62006992	10box2	2.42501	3.23799	0.812979	05box2	4.81415	6.70471	1.89056	0.430019
AUR62006996	12mt	7.31139	13.8868	6.57541	10asyMt1	7.8195	11.7549	3.9354	1.67084
AUR62006999	23hbox	18.2279	29.9845	11.7566	00mt	9.19074	15.0054	5.81469	2.02188
AUR62007000	07box1	2.40631	3.43782	1.03152	14box1	3.30497	4.63413	1.32916	0.776068
AUR62007002	04asyMt1	1.01263	2.2177	1.20507	09cos	0.793471	1.22744	0.433964	2.77688
AUR62007007	06spike	14.5193	34.8997	20.3804	11cos	13.7015	23.6612	9.95969	2.04629
AUR62007012	22mt	26.3291	61.4136	35.0845	23mt	14.9011	26.982	12.0808	2.90414
AUR62007022	02asyMt2	35.4442	96.8411	61.397	02spike	74.6125	291.159	216.547	0.283527
AUR62007024	17cos	32.9802	51.2243	18.2441	16box1.5	19.5432	25.7517	6.20842	2.9386
AUR62007027	10cos	1.13872	2.08145	0.94273	11mt	1.3038	2.81631	1.51251	0.623287
AUR62007032	17mt	9.86837	18.8931	9.02474	21spike	5.38851	11.6733	6.28478	1.43597
AUR62007035	08hbox	12.8195	17.7562	4.93666	11rigid	11.7217	17.1442	5.42248	0.910406
AUR62007038	07asyMt1	6.43071	15.2952	8.86444	13hbox	6.21585	11.4809	5.26507	1.68363
AUR62007040	06asyMt1	1.14908	2.54107	1.39199	05spike	1.13264	3.26533	2.13269	0.652694
AUR62007042	00box1	12.3113	29.4277	17.1165	01mt	1.23897	3.48562	2.24664	7.61868
AUR62007044	11mt	14.1982	24.4207	10.2225	17mt	17.6372	25.817	8.17981	1.24973
AUR62007051	13asyMt1	10.6527	18.4625	7.80983	21asyMt2	5.87493	8.62913	2.7542	2.8356
AUR62007055	20rigid	9.42653	16.7358	7.30922	23hbox	4.89967	7.57036	2.67069	2.73683
AUR62007060	07box2	6.00115	8.12183	2.12069	17box1.5	2.16553	2.96477	0.799237	2.65339
AUR62007064	01mt	0.432515	1.21809	0.785574	02asyMt1	0.741949	1.26021	0.518262	1.51579
AUR62007077	04asyMt1	3.23156	6.34138	3.10982	12cos	5.30113	7.49736	2.19623	1.41598
AUR62007078	01box1	108.46	240.401	131.941	05asyMt2	77.9911	236.72	158.729	0.831233
AUR62007080	19hbox	226.756	346.307	119.55	22spike	160.71	291.34	130.629	0.915186
AUR62007083	10mt	2.62882	5.56719	2.93836	11box1.5	4.71539	6.375	1.65961	1.77052
AUR62007084	09cos	19.3595	36.6635	17.3041	11mt	24.157	42.7908	18.6339	0.928636
AUR62007089	07asyMt1	6.53801	11.6902	5.15216	12mt	9.98086	15.6878	5.70697	0.902784
AUR62007106	08rigid	2.9656	7.78637	4.82077	17asyMt2	3.4952	6.29803	2.80283	1.71997
AUR62007115	05spike	1.3381	4.03179	2.69368	04spike	0.743029	2.05189	1.30886	2.05804
AUR62007122	16rigid	4.18468	8.10881	3.92413	20spike	1.65273	3.43554	1.78281	2.20109
AUR62007131	10spike	11.3208	30.5408	19.22	11spike	11.6467	36.0629	24.4162	0.787185
AUR62007132	15asyMt2	13.2053	19.7678	6.56246	13hbox	10.8368	14.9026	4.06577	1.61408
AUR62007145	08rigid	78.0063	145.176	67.1698	10rigid	125.552	164.92	39.3675	1.70622
AUR62007146	01box1.5	5.25219	10.7604	5.50819	03spike	6.32036	13.4351	7.11474	0.774194
AUR62007148	01box1	10.1618	18.6839	8.52212	01mt	6.86631	12.7792	5.91285	1.44129
AUR62007149	05asyMt2	3.42627	9.10775	5.68148	03spike	6.53897	16.4581	9.91913	0.57278
AUR62007150	13asyMt1	1.70071	3.10643	1.40572	21spike	0.861822	1.26156	0.399736	3.51663
AUR62007151	08asyMt2	10.5113	18.3951	7.88385	09box2	15.1762	20.6103	5.43411	1.45081
AUR62007153	00box1	4.18995	8.423	4.23305	23asyMt1	2.52227	4.55808	2.03581	2.0793
AUR62007166	12rigid	1.673	2.88756	1.21456	10asyMt1	1.42097	2.40606	0.985086	1.23295
AUR62007169	14asyMt1	31.7477	55.069	23.3213	21mt	16.0212	28.1381	12.1169	1.92469
AUR62007170	07asyMt1	3.25596	6.34698	3.09102	10spike	2.06405	6.66178	4.59774	0.672291
AUR62007175	20spike	1.90374	6.08265	4.17891	02asyMt2	2.79146	7.00049	4.20903	0.992844
AUR62007176	19hbox	14.92	28.042	13.1219	17asyMt1	8.57605	12.6092	4.03318	3.25349
AUR62007186	03asyMt1	73.8909	99.3695	25.4786	14mt	58.4204	86.0878	27.6674	0.920888
AUR62007193	13asyMt1	46.2721	74.0189	27.7468	15box2	23.2034	31.0815	7.87811	3.52202
AUR62007194	23spike	46.0411	167.575	121.533	22spike	16.7044	24.8352	8.13079	14.9473
AUR62007197	07mt	1.462	2.91928	1.45727	11box1.5	2.66269	3.60627	0.943581	1.54441
AUR62007198	23asyMt2	35.7477	65.0132	29.2656	22mt	22.8268	42.8374	20.0106	1.4625
AUR62007199	22asyMt2	585.057	1183.08	598.022	21mt	268	718.948	450.949	1.32614
AUR62007200	12asyMt1	9.08687	16.2353	7.14845	15hbox	3.63354	6.10681	2.47326	2.89029
AUR62007201	17asyMt2	5.27551	8.68181	3.4063	10asyMt1	3.36834	5.17648	1.80814	1.88387
AUR62007202	17mt	40.1038	62.0349	21.9311	20rigid	18.4	35.9671	17.5672	1.24842
AUR62007204	04mt	5.67609	10.5649	4.88877	04asyMt1	6.23191	8.19863	1.96672	2.48575
AUR62007206	02rigid	1.95399	3.38576	1.43177	10box1.5	1.87031	2.34516	0.474853	3.01519
AUR62007210	10mt	1.44912	3.30075	1.85164	11mt	1.08301	2.76403	1.68102	1.10149
AUR62007212	03mt	5.59349	14.8344	9.24094	06spike	4.34595	8.36517	4.01922	2.29919
AUR62007216	03asyMt2	4.3715	9.34219	4.97069	00asyMt1	2.53753	4.52039	1.98286	2.50683
AUR62007236	00mt	8.89627	14.8883	5.99202	02box1	8.61445	11.8923	3.27783	1.82805
AUR62007238	23mt	18.1285	46.9834	28.8549	00asyMt1	13.3626	24.1599	10.7973	2.67242
AUR62007245	13mt	1.19668	2.44705	1.25037	20asyMt2	0.74036	1.16815	0.427792	2.92283
AUR62007246	09rigid	20.2379	35.4376	15.1997	12rigid	21.9257	35.0324	13.1067	1.15969
AUR62007250	08mt	29.1256	68.1158	38.9903	16asyMt2	58.3243	103.014	44.6898	0.872466
AUR62007251	13asyMt1	4.81761	6.61388	1.79627	21asyMt2	3.42428	4.39632	0.972047	1.84792
AUR62007253	10box1.5	2.80213	3.59122	0.789095	13hbox	3.48556	4.4488	0.96324	0.819209
AUR62007255	18box1.5	8.03227	13.1293	5.09705	22asyMt2	3.52835	4.84142	1.31307	3.88178
AUR62007260	05asyMt2	9.37874	27.1137	17.735	05asyMt2	2.41117	7.13074	4.71957	3.75775
AUR62007261	01box1	11.986	20.3246	8.3386	01mt	13.709	27.8472	14.1382	0.589791
AUR62007265	00asyMt2	3.19859	5.38434	2.18575	21spike	1.16166	1.7692	0.607534	3.59774
AUR62007267	03asyMt2	17.4909	26.6592	9.16831	23asyMt1	13.772	22.3754	8.60348	1.06565
AUR62007270	14rigid	9.02233	15.4055	6.38316	10asyMt1	7.31618	11.235	3.91881	1.62885
AUR62007287	01box1.5	35.5941	72.7802	37.1861	02spike	63.1488	147.357	84.2081	0.441597
AUR62007292	10box2	2.68704	3.38735	0.700313	13rigid	2.49005	3.44146	0.951405	0.736083
AUR62007294	00mt	7.16967	11.9939	4.82425	23box1.5	7.10849	10.0401	2.93164	1.64558
AUR62007298	17box1.5	10.3015	17.5779	7.27642	22asyMt2	5.39576	9.48171	4.08595	1.78084
AUR62007304	02asyMt2	9.46099	19.5187	10.0577	01mt	6.84263	12.277	5.43433	1.85077
AUR62007306	04asyMt2	3.9816	9.79958	5.81798	02spike	1.48967	4.80918	3.31951	1.75266
AUR62007307	19hbox	22.2319	37.8282	15.5963	22spike	10.2826	17.0972	6.81461	2.28866
AUR62007308	08rigid	5.91989	12.871	6.95115	10asyMt1	7.0418	13.9676	6.9258	1.00366
AUR62007318	20box1.5	0.813949	1.48484	0.670887	05spike	1.08253	3.97773	2.8952	0.231724
AUR62007335	06asyMt2	32.0534	66.9416	34.8883	04rigid	21.6557	38.5475	16.8918	2.0654
AUR62007336	23asyMt2	16.1241	24.1064	7.9823	22asyMt1	11.175	17.2563	6.08138	1.31258
AUR62007341	12mt	10.1946	16.3304	6.13587	14box1.5	12.0707	16.4418	4.37113	1.40373
AUR62007342	08mt	4.58724	10.8989	6.31166	06asyMt1	7.5967	10.9612	3.36445	1.87598
AUR62007354	08asyMt2	5.28115	15.9748	10.6936	05asyMt1	3.65264	8.86712	5.21447	2.05076
AUR62007356	13spike	1.36878	2.56583	1.19705	15hbox	1.34867	1.82646	0.477786	2.50541
AUR62007357	13mt	2.64357	4.35899	1.71542	15hbox	2.26245	3.12186	0.859401	1.99606
AUR62007358	23asyMt2	143.901	313.581	169.68	19asyMt1	42.553	82.7521	40.199	4.22099
AUR62007365	01mt	1.97995	4.31513	2.33517	06asyMt1	1.10264	1.5156	0.412958	5.65474
AUR62007366	04spike	120.09	432.189	312.099	06spike	29.6446	100.693	71.048	4.39279
AUR62007367	11box1.5	9.0669	11.793	2.72608	08asyMt1	5.73757	9.46351	3.72595	0.731649
AUR62007373	15asyMt2	0.787255	1.18384	0.39659	10asyMt1	0.800032	1.20607	0.40604	0.976727
AUR62007379	08mt	4.31152	9.45968	5.14816	11rigid	6.87227	12.0244	5.15211	0.999234
AUR62007380	07mt	13.7697	26.2534	12.4837	10mt	14.5979	24.6629	10.065	1.24031
AUR62007387	23box1	37.1375	66.6127	29.4752	00mt	18.9391	34.3909	15.4518	1.90756
AUR62007390	20asyMt1	15.9999	36.7318	20.7319	23asyMt1	8.9793	18.9866	10.0073	2.07169
AUR62007392	08box2	0.812311	1.44918	0.636867	15mt	1.77105	2.82193	1.05087	0.606037
AUR62007395	03asyMt1	3.24	4.90756	1.66756	14asyMt2	3.02661	4.10428	1.07767	1.54738
AUR62007396	10cos	3.46915	4.85034	1.38119	10asyMt1	3.10565	4.76731	1.66166	0.831213
AUR62007403	09box1	0.939473	1.49764	0.558162	10spike	1.40345	2.25286	0.849412	0.657115
AUR62007409	02asyMt1	8.69285	14.5656	5.87275	04asyMt1	6.8333	8.61113	1.77783	3.30333
AUR62007420	00asyMt2	7.52174	14.6845	7.16278	20asyMt1	3.86666	10.5425	6.67585	1.07294
AUR62007424	12asyMt1	12.9504	27.0741	14.1237	21spike	4.31919	11.3499	7.03068	2.00886
AUR62007427	20spike	24.7753	49.5251	24.7498	01mt	45.9353	82.8282	36.8928	0.670857
AUR62007429	16box1	0.77252	1.25355	0.481027	15asyMt1	0.970957	1.33367	0.362708	1.32621
AUR62007430	17box1	3.00387	3.97308	0.96921	22hbox	2.96624	4.27287	1.30663	0.741764
AUR62007436	19rigid	52.7132	78.9213	26.2081	22spike	29.1761	42.9366	13.7605	1.9046
AUR62007440	11mt	1.01275	2.27831	1.26555	11spike	1.71895	2.89748	1.17853	1.07384
AUR62007443	03spike	1.54392	3.24855	1.70463	08box1.5	1.79813	2.82568	1.02755	1.65893
AUR62007444	06asyMt1	1.94132	2.93354	0.992224	17asyMt2	3.19459	4.58965	1.39506	0.71124
AUR62007447	17hbox	2.02095	3.29131	1.27036	22spike	2.11171	3.11817	1.00646	1.26221
AUR62007449	06asyMt2	15.2607	39.5561	24.2954	05mt	13.1578	34.557	21.3992	1.13534
AUR62007451	02box1	6.23292	10.906	4.67309	04box1	4.16834	8.4665	4.29816	1.08723
AUR62007452	00box1	27.8654	38.2645	10.3991	00rigid	26.2866	40.3561	14.0695	0.739122
AUR62007456	16asyMt2	39.022	52.6627	13.6407	10mt	27.2452	38.9318	11.6867	1.1672
AUR62007459	10rigid	45.0261	76.8837	31.8576	13box1	72.7795	100.069	27.2897	1.16739
AUR62007460	05mt	25.8467	74.8299	48.9832	05spike	26.7835	67.0756	40.2922	1.2157
AUR62007462	07asyMt2	7.18606	15.3198	8.13373	08asyMt2	9.4813	14.9943	5.51299	1.47538
AUR62007466	03spike	41.0757	72.8472	31.7715	02spike	36.0297	64.851	28.8213	1.10236
AUR62007474	19box2	40.289	75.2713	34.9823	17asyMt1	36.5948	66.3366	29.7418	1.1762
AUR62007476	08asyMt2	0.950476	2.06031	1.10984	01asyMt1	2.057	2.88788	0.830886	1.33573
AUR62007483	23asyMt2	32.2884	59.7536	27.4652	21cos	22.0714	31.5419	9.47044	2.9001
AUR62007484	16asyMt2	1.26521	1.69356	0.428345	11asyMt1	1.38871	2.0854	0.696684	0.614835
AUR62007490	05mt	2.32773	3.64891	1.32118	05asyMt1	2.47885	4.16741	1.68856	0.782433
AUR62007491	00box1	4.81135	10.7576	5.94625	23asyMt1	3.80174	9.46493	5.66319	1.04998
AUR62007492	19asyMt1	2.22807	4.95379	2.72572	00cos	1.24249	3.05548	1.81299	1.50344
AUR62007500	10asyMt1	4.07179	6.01734	1.94554	14box2	4.91085	6.09765	1.1868	1.63931
AUR62007501	23asyMt2	35.9492	67.7325	31.7834	21spike	17.0579	28.5905	11.5327	2.75594
AUR62007509	02spike	3.538	11.8652	8.3272	02spike	1.89945	6.99765	5.0982	1.63336
AUR62007511	02box1.5	6.694	11.8662	5.17221	03box1	14.9248	32.7812	17.8565	0.289655
AUR62007520	10mt	10.9486	19.777	8.82838	07asyMt1	8.89957	15.037	6.13739	1.43846
AUR62007529	22asyMt2	11.8976	17.5677	5.67007	23cos	10.9435	16.0774	5.13391	1.10443
AUR62007531	23spike	33.4397	121.331	87.8913	22asyMt2	4.63483	8.8947	4.25987	20.6324
AUR62007532	14asyMt2	0.841973	2.01016	1.16818	11asyMt1	1.00969	1.88138	0.871697	1.34013
AUR62007539	09rigid	0.64128	1.05164	0.410359	08spike	1.54051	2.39447	0.853962	0.480535
AUR62007544	10cos	4.32835	7.37754	3.04919	11mt	4.66067	7.51347	2.8528	1.06884
AUR62007548	14mt	4.23955	6.6438	2.40425	16hbox	3.21446	4.00823	0.793766	3.02891
AUR62007550	04asyMt1	2.20048	2.8989	0.698419	15asyMt2	2.58836	3.71866	1.1303	0.617906
AUR62007556	11asyMt1	2.6331	4.03265	1.39955	15box1.5	1.57402	2.64768	1.07366	1.30353
AUR62007560	07mt	8.06533	14.3662	6.30087	08mt	6.9528	13.37	6.41725	0.981865
[truncated: 7,415 more rows]

## Sheet: Table S6
Table S6 List of circadian clock pathway genes in Arabidopsis and rice.
[truncated: 19 more rows]

[truncated: 2 more sheets: Table S7, Table S8]
